# Supplementary material for: Analysis of GATA transcription factors and their expression patterns under abiotic stress in grapevine (Vitis vinifera L.)
Source: BMC Plant Biol. 2023 Dec 2;23:611. doi: 10.1186/s12870-023-04604-1 (PMC10693065; doi:10.1186/s12870-023-04604-1)
Supplement: Supplementary file 1 — Additional file 1: Table S1. The coding sequence and promoter sequences of grapevine GATA family members. [file 12870_2023_4604_MOESM1_ESM.xlsx]

## Sheet: CDS
Table S1 The coding sequence and promoter sequences of grapevine GATA family members
Gene Name	CDS Sequence
VviGATA1	ATGGAGTCTTTGGACCCAGCAGCTTGTTTCGTGGACGACCTTCTGGACTTCTCGTCGGACATAGGCGAGGACGACGACGATGACCACAAAAGGAGAACCCGTTCTTCTTCTTCCCTCTTAGTTGGTGGTCATAGCCGTTCACTCCCTGATCCTCCTGTCGAGGAAGAGCTGGAATGGTTGAACAAAGACGTCTTCCCGGGCGTGGAGACATTCCTGGACTATCTTCCAACGAGCGTGGAAAACATTCCCAAGCAGCAGAGCCCAATTTCGGTGCTCGAGAACAGCAGCCACAGCAGTAGCAGCAATAACAGCAACAGCAGCACCACTACTATCATGAGCTGCTGCGAGAATTTCCGAGTGCCCAGCCGGGCAAGGAGCAAGCGCCGCCGCAGGCGCCAC…
VviGATA2	ATGGATTTCTACCGGGAAGTATCAGTTTCCGGTGAATACCCTCAGGAGCAGGTCCCTTCCACAGTCTGCTCCAAGCTTGGGGGCTTATCAGCTGGTTCTCTTGATGATCTTTTCTCCACCCAGAATACGGAAGTGGATGTTAGCTTAGAGTGGCTGTCAATTTTCGTAGAGGACTGCTTATCCAGCACCGGAAACTGCCTCCCGGCGCCCAAAAATGTTGCAAGTGATAGTGCAACCCCGAAACCCTCAAAACCCTTGCAGTCAATGCAGAAACCCCAACAAAAACCTTCGTCCCCACTGCAAAATTTGGTAATCCCAGGCAAGGCCAGAAGCAAAAGAAAAAGGGCCACAACCATAACCACCTCGTTCAGCAACTGGGTTCACCATCTAAACCCGGAA…
VviGATA4	ATGGACTTGTACGGTCTACAGACGTCCGACTTTTTTCGTATCGATGACCTACTTGACTTTACTAATGACGAACTCTTCTCCTCCACTACCACTGATTCCGGCAATCTCCCTCCGCCGGAGATAGCCTCCGGCAACCGCTCTTTGGCGGCCTCCGGCAACCGCGACCAGCCTAATACTTTTCATTCTGCTGATTTCACTGACGACCTCTGTGTTCCTAGTGATGATGTTGCTGAGCTCGAGTGGCTTTCGAACTTCGTGGACGACTCATTTGCGGATTTTCCGGAGAATGAACTCGCCGGAACCGTAATGGCCCGGCCTGACTCATCATTTCCAGGGCGGACACGTAGTAAGCGGTCCAGAGCATCGTCGACGAACAAAGTATGGACTTCGTTGCCGGTA…
VviGATA5a	ATGGATCAGTGTATTGAATCAAGAGCGTTGAAAGAAAGTTTACGCAGAGAAGCGGCCATGAAGACGACCCCGCAGGTGTTGTATGATGATGTATTGTGTGGTGCCGGAGTTAATGGCGTTTCAGGCGAGGACTTCTCCGTTGACGACCTTTTTGACTTTTCTAATGGGGGGTTAGGAGTTGGGTTTGAAGGGGAAGAGGAGGAGGAGGAGGAGGAAGAGAAGGACTCGTTTTCTTGGTCTTCTCTAGAAAGAGTTGACGATGATAACTCAAATTCCAGCAGTTTCTCCGGCACCGGAGATTTTGAGTCCCTTTCGGCGGGAGGACTAGCCGTTCCTGCTGACGATTTGGAGCACCTTGAATGGTTATCTCACTTTGTAGACGATTCTTCAGCGTCGGAG…
VviGATA5b	ATGGAATGCGTTGAGAAGGCCCTGAAGAGCAGTGTGGTTAGGCCGGAGTTGGCCTTTAAATTGACCCAACAACCGGCGTGTATGGATGATATGTGCATGGGAAATGGGCAAAGCGGTGTTTCTGGTGATGACTTCTCTATAGACGACCTTCTAGACTTCACAAATGGAGGTATTGGAGAAGGACTCTTCCAAGAAGAAGATGAAGAAGACGAGGACAAGGGCTGCGGCTCCCTTTCCCCTCGTGGGGAACTAACGGAGAACGATAACTCCAACCTTACTACTACAACTTTCTCCGTGAAAGACGAGTTCCCTTCCGTTCCCGCTACCGAACTCACAGTTCCGGCGGATGATTTGGCGGACCTTGAATGGTTGTCTCATTTTGTAGAGGATTCCTTCTCG…
VviGATA7	ATGTCAGAAGGATCAAAGTGTGTGGTTGCTTCTGCTGAACACAATAAAGTAGGACCAAATTACTTTGGTTTCTATGTGCGTGAAGTAGCAGAGTTACTCTCGCAAGATAAGGATTTTCTACCTTGCTCTTCCCAAGCCTCTGAATTATCTGCAAGAACAGGTGGACAAGTTAGGGATGGGGATAAAATAAAGCATGGTTGTGATGGTAAAGAGGCCAAGAGCTCTTCTAGTTCTGGTTCTTTGTTTAGTAATGGCATTGGAGCTGGGATTTCAGATTTTAAAAATGAGAGATTGAAAGCATTGCTCAGGCAGAGTGTGACTTCTCTGACACAGGAAGTTGATGAGATGCTCGATCCTGTTCTAGCTATACGTCAGATACAAGCACATTTAAGATACAAA…
VviGATA8a	ATGATTGACTCTGGGCTTTTTGATGAGAATGGCAATGGCAATGACCATAGCTCAGATGATATGTTTGATGGCATCATTGATATTTTTGATTTCCCCATGGAAGATGTGGACATTGGTGGAGAGGTAGAGGAGCTGCAACGTGAATCATCACCTTTGAATGATTTATTGGCCCTTCCCTGTCCTTTCTCGGGCAATTCTTGCAATGACACTTCAAACCTTCGAACAATTCCATCTGATGAAGCTCCTCGGACAGAGCCAATCGTCATAGATACTTGTAGTGGAAATATTTCCCTCCATGGGGATTCTTCTGATGACAAAGAATCACTGCTGCTGCAAAACTCTACAACCTCTGAATCCGGAAAATCTGCCTCTGAACCATTTGCCCAAACCATTGAAGCT…
VviGATA8b	ATGATTGGGCCTAACTTCATGGACGAGATAGATTGCGGCAGCTTCTTCGACCACATCGACGACTTGCTCGAATTCCCTCCCGAGGACGTTTCCGGCGGCCTCATGGGCGGGGACTGCAACTCCTTCCCCAGCATTTGGACAAACGCATCGGACCCATTGCCCGGACCCGACTCGGTGTTCTCCGGTCCCAACAGCAACAGCAATTCCGACCTCTCGGCGGAGCTCTCCGTTCCGTATGAGGACATCGTTCAGCTCGAGTGGCTTTCAAACTTTGTTGAGGATTCCTTCTCTGGTGGAAGTATTGGCCTCAACAAAGAAGATGGCTCCATTGTTAAGGACTCGCCCCATCATCAGTTTCAGACATCCAGCCCGGTTTCTGTGCTGGAAAGCAGCAGCTCC…
VviGATA9a	ATGGAGGCACCGGAGTTTTTCCAAGGGGGCTTCTGCATAGCTCCGGCATCGCAATTCGGGACGGAGAAGCGCATTTCTGATACCAAGCCCGGCGGTGGTGACCACTTTATCATTGAAGACCTCCTCGACTTCTCCAACGACGATGCCGTCATTACCGACGGCACCTTCGATACGGTCACCGGAACCTCAACAGATTCTTCCACCTTCACCATCGTCGACAGCTGCAACTCCGTCTCTGGTTGTGAGCCGCAGTTCGCCGGAGATATTGGGTCTCGGAATTACACTGATGCTCATTTCTCTAGCGACCTATGCGTGCCGTATGATGATTTGGCTGAGCTCGAATGGCTCTCGAACATCGTTGAGGAATCATTCTCGAGCGAGGACTTGGAAAAGCTTCAG…
VviGATA9b	ATGGAAGCTTCGAGCTTTTTCCCCGGCGGCTACTACAGTGCCGGAGCAGACGAATTTTCGCAGGAAAAGCGAGAGCAGAAGCCTGGAGACCATTTCCTGGTCGAGGACTTGCTCGATTTCCCCAATGACGACGACATCATGACCGACGGGTTCTTCGACACTGTTACCGGAAATTCTACGGATTCTTCCACTGTCACTGTTGTTGACAGTTGTAATTCCTCCTTATCTGGCAACGAGCCTCATTTCTCGGGAGACGTTGGCTGTCGGAATTTCACCGACGCTCAATTCTCCGGCGAGCTTTGCGTTCCGTGCGATGAATTGGCTGAGCTTGAATGGCTCTCGAACTTCGTGGAAGAATCATTCTCAAGCGAAGACCTGCACAAAATCCAAGTGTTATCC…
VviGATA13	ATGGATTCGAAGTTGCATCTTCAGGATGATGAAAAAGATGCAGGAAATGACTCATGTGACCCAAGTCTAAGGTTGGATACCTATGACAATGGGCCAGCCCAACCTCAACCAAATCCTCAACAGTACCCCCCTATTTCATCCCATGGTTCCTCTCAATACTTCCATCCTTCTTTCCCTCAGGCACCAAACACCTTCACTGGTCCTAAGTTTCTTGTTCCTGGCTATCTTGACCCCATGAACAACTGCTTCATTCCATCCCCCACTGCGCCTGTGCTGCCCTCCATGAATAGTTACCCTGTTGGTGGTTTGGGTCAAAACTATCATCCATATCAACATATGGATGCCAGTTCTTCTGACTCAACAAAAAGATGTGCTCACTGCAGAAGTGCTTATACCCCA…
VviGATA15	ATGATGATGGATCCCCAAGAACAAGTTTCGGGGTCTGAGAAAATGATTACAGATTCTCAACCAAACAAGGCCGAGCAGCTCAAGAGAAGCTGTGCGGATTGCCACACCACAAGAACACCTCTATGGAGAGGCGGACCAGCTGGGCCAAGGTCGCTATGTAATGCTTGTGGGATCAGATACAGAAAACAGAGGAGCGCCCTTCTGGGGTTGGCCACAGGAAGAGGAGAAAAGAATAAGAAAAAGATTAACAGAACCAGTGGCAATAGTGAGCTTGTTTCAGTGAAGCTCAGATTGATGGCTTTGGGAAGAGATATGGTGTTGCAGAGAAGATTGGGATCTGGAAAACAGAGGAGGAAGTTGGGAGAAGAAGAAGAAGCTGCAATACTGTTGATGGCTCTC…
VviGATA16a	ATGGTGGATCTGAGTGAGAAAGGGTCAGAGTCGGAAGACATGAACAACAAAAACCCAGATGCTGTTTCGTCGGCTGAGAGCCAGGTTAACGAGCCGAAGAAGACCTGCGCTGATTGTGGCACCACCAAAACCCCTCTCTGGAGAGGCGGTCCAGCTGGGCCTAAGTCTCTGTGCAATGCATGTGGTATCAGAAGCAGGAAGAAGAGAAGAGCCTTCCTGGGGTTGAACAAAGGATCAACAGATGATAGAAAAGCAAAGAGAAGCAGCAACCACTCCCATAACAATGGTGGCGGCAACGGGAACAATAAATTGGGGGACTCGCTGAAGAGGAGGCTCTTCGCATTGGGAAGAGAGGTGTTGTTGCAGAGATCAACAGTGGAGAAACAGAGGAGGAAGCTG…
VviGATA16b	ATGATGGATCTGAGCAAAAAGGAATCATTGTCTGAGGAAATGAATGAGATCAAGAAATGTTGTACTGATTGCAAGACCACCAAGACGCCCCTGTGGAGAGGTGGGCCAGCTGGGCCTAAGTCACTCTGCAATGCATGTGGGATCAGATACAGGAAGAGGAGGAGTTCCATGGTGGGTGTGAACAAAAAGAAAGAGAGAATGAACAGTGGTAGCCATGATTTGAGTGAAACTTTGAAGCAGTCACTCATGGCTTTGGGGAATGAGGTGATGATGCAGAGGCAGAGATCTTCAGTGAAGAAACAGAGGAGGAAGTTGGGGGAAGAAGAACAAGCAGCTGTACTGTTGATGGCACTCTCATGTGGCTCTGTTTTTGCCTAG
VviGATA18	ATGGCGGGTCCATGTACATGTGGGCTGTTCCACAATCAGAGCAATTCTTTCTCTATGCTCTTCTCCATGCCCAATCACAAGCCTTTCGATGAAACAGACATGTATCCGTTCACGTCCTCCTCTTCTTCTTCCGTGGATTGCACTCTTTCTCTCGGAACTCCATCCACTCGTTTAACGGACAATGATGAAAAGCGAATGCACCACGATCGACGGGCTGGTTCTTGTGTGTCTAACTTTTGCTGGGACATATTACACAGCGGCAGCAGCAGCAACAACTCCGCCGGCGATCCCCTCCTCGCTCGCCGTTGTGCTAACTGCGACACCACTTCTACCCCACTTTGGAGGAACGGTCCAAGAGGCCCAAAGTCGCTGTGCAATGCCTGTGGAATTCGATTCAAG…
VviGATA21	ATGACTCCAAATTACCTAAATTCACCACCTCCTCCTCCTTTTCCTTTACAGCTCAATGAAGATCAACACCATCAGCTTCTCTTCAGTCCAAAGCCTCAACCTTCTTCTTCTTCATCTTCTTCTCTAACATGTCCTATTTTCTTCAGCCCAACTAAGGAGCAAGGTGGATGTCACTATAGGGATTTACACCAGGCACAACCTCAACAAGAGGTAGCTCATGATAAATTTGTTTTCCGGGGTGGATCATATGATCATCCAACACTGGAGAGTGAGAGTGACAATGGCCTCAAGTTAACCATTTGGAAGACAGAAGACAGAAATGAAAATCACAGTGAAAATGGCTCAGTTAAGTGGATGTCTTCAAAGATGAGGGTGATGCAGAAGATGATGATCTCGGAT…
VviGATA22	ATGACTCCAGTTTTTCTGAACACTTCATCATCTTCTCCTTTTCCTGCTCTGGAGCTTAAAGAAGATCATCAACACTTCCAGCTCCTTTTTAGTACAAACCCACCATCATACCAAGCTTCTTCCTCTCACCCATGTCCTAGTTTCTTCAACTCAAGTACTCAATCTCAGAGAGGAGATCATAGCCCTAGAGACCCCCAACAGCATGAAGATAAGGATGATAAGTACATTTCCCATGGAGGATGTGGTGAAAGCCAAGTATTCTCATCTTCTTCACTCCTGCAGCCCATGGCGGATGACAATAAGAGCAGCCACAAATTGTCGGTTTTTAAGAAGGAAGAAGGAGATGAAGGTAATAAAAGTACTGAGAAATGGATGTCTTCAAAGATGAGGCTGATGAGA…
VviGATA24a	ATGTACGGCTCAGAAGCCATGAATTTGAGAACCCAGATCGAGGATGATGATGAAGACGACGACGTTGCCGGCGCTGAGGAGTCCATTGATAATCCTCAGGCGAGGTTTGAGGGCCATGTGATTGAGGACCGTGCGGTTGTGGTGATGAATGGGGTGCAGGATGTTCACCACAATCATTTGTATGTCCCTGGCTCAGATTTTGCTCCGGTCGCCGGAGGAGGAGGCGGTGGTGGTGGAGTTGATCAGCTGACGCTCTCGTTTCAGGGCGAGGTTTATGTTTTTGACGCGGTTTCGCCTGAAAAGGTGCAGGCAGTGTTGTTGCTTCTGGGCGGGTATGAAGTTCCTACAGGGATTCCAGCCCCTGGAATGGTCCCTCCTAATCAAAGGGGCTTGGCTGAC…
VviGATA24b	ATGCGTTTGGAGGGAGAGAAAGTGAGAGAAGGTGATGCTTGTAGGATGGAGACAGTGAATCCGAGGCCACTGCAAGCGCTTCCATTCGAAGAGCATGACGATGATAGCATGCAAGTACCAATTGAGATCAACGGCAACGAGGGAGGGTTCGAAGTGGAGGATGTTACTGGAGGTGGTGGGGAGGCGGTGAGTGGAGGAGAAGGTGGGAGGATGAGTTCAGTGAACGCTGATGAGAAGAGCTCTGTGGTTGCGCAGCGCACCAGTGAGCTCACCATATCGTTTGAGGGTGAGGTATATGTCTTCCATGCGGTCACACCTGATAAGGTGCAAGCAGTGCTATTGCTTTTGGGAGGGCATGAAACACCTAGTAGTGTGTCTAGCTCAGAATTTCTATTACAG…
VviGATA24c	ATGGATGGAATCCATGGAAACAATGCGGGAATCCACAGACCAGATGGTCAGCATCACCCTATCCATGTGCAGCATTACATGCAAGAGCATGATCATGGGATGCACCATATGAGCAATGGTGGTTCTATGGATGAAGATCATGATGAGGGCGGTAGCGGTGAGGGCATGGAAGGGGATGTGCAGGCTGATCCTGGAAATCTTGCTGATAGTCGGGGTGCACTTACTGTTCAGCCCGGTGGCAGCGATAATCAGAATCAGCTCACTCTCTCTTTCCAGGGTCAGGTTTATGTATTTGACTCTGTGTCACCGGAAAAGGTCCAAGCTGTTCTTCTGTTATTGGGTGGCCGTGAAGTACCTCCAACCATGCCTGCTTTGTCAATAGCCGGTCATAATAGGGAA…
VviGATA24d	ATGGCGATGGCCAATCCTCAACCTTTGCAGGCTCGCCCCTTTGAAGATCACATGCAAATCCCTATTCAGATCCACGACGACGACGCGGACTTCGAAGTCGATGGTGGTGCCTCTGCTCCTGCTGATGATGCTATGGACGACGTTGATGATGACCCCCATATCAATTCCATCAACCCTATCGACCATGCTGGAGTCGTCGTCGCTTCTCGGACTAGCGAGCTCACTCTTGCTTTCGAGGGAGAGGTTTATGTCTTCCCTGCTGTTACCCCTGAAAAGGTGCAAGCGGTCCTCTTGCTTTTGGGAGGGCGTGATATACCTACTGGTGTGCCTACTATTGAAGTGCCTTTTGATCAAAGTAACAGGGGTGTGGGTGACCTCCCGAAGCGCTCGAATCTTTCA…
VviGATA25	ATGTACGGTCACCCGCAACACATGAGCATGCACAACCAGATCGCCGGCGACGACGACGACGGCGCTGCTTCGGAGTCCATCGATAATCCTCATGTCCATTATGATGCCCACGTTCTCCAAGACGGAGTCGTCCCCGGCATGGAAGTCGCCGGAGACGTACCCTCCGACGCTGTGTACGTCGCCGATGGCTCCGAAGTCGCTCTTCAACCCAGCGACGCTACCAATCAGCTTACGCTCTCCTTCCGCGGCCAAGTTTATGTTTTTGATTCTGTTACGCATGAAAAGGTTCGATCTGTGCTATTACTTTTGGGGACACCAGAACTATCTTCCATTGCACATAATATGGAAATAGTACCTCAAAATCAGAGGGCTTTAACAGACTTCCCTGGACCATACAAT…
VviGATA26	ATGTTCTTTAGAATACCAATACATAGAAAAGGAATTGTGCCGATTTTTTTGCAAAAAAAAAAAAAGAAAGATGTGAAACTATCGGCTACAAATAATCAAGAAAGAAGAAATGCAAGCATGATCAAACTGAGGATTATCATAAATACGAAAAATGTAATCTATTTATTGAACAACATACAACTAGTTCCAGCTAAAAAATATATATCTAATGACTTGCATATATCTCTAATAATGCAAATTATATTATCACTCACACACGCAGTGAATTTAAATCTCATGCTACAAAATATTATATTAAGCAGGCCTCCAGTAGGTGAGAACTTGGGCCAGGCTCTTTACAGTGTGACCATTAATTATAGAATTGAAAATGGATGTGCCATAATTCCAGTGTGCATGACC…

## Sheet: Promoter
Gene Name	Promoter Sequence
VviGATA1	tgatttattattccttttaaaaagttttttctagtataaatatttttgacaatttattatgagaaaaacttcaagaaattaagaactatttgagtgattctaaacattttttaaattttgtaagcaaaatgcttacaatatcaacaaacactttgcaaaatataaaagaaaaacttagagcgtgtttgataattattttttaaaataattttttgttcttcaaaacaaaaaatataaaaatcatgtttagcaactaaaatctgttttatatttttatttgtttttaagaattattttaagaaataattgtacaaatatgtaaaataattaaaaataaaatactaaatataaaaattatttaagaatatatttaaaaatattaaaaatatattaaggaca…
VviGATA2	cctacaataattgctgcctgtctcctgcattgtgactgccattattcttgcagtaggtaactttgtccagttaaaactaactttaaacatcaattaagagacttcagcttaatgatcacatagcatgacactagtggttgcttcaaggtatatatacagggtggatttggacaccataatgtaaagagtttgggtcttattaacatgtcgtaatgtgtcaccaagctcttagtgctggtacaagcgtgcatgctcatgtctccatgtgaaccataaaaatgtctagtaaaaacagaagggaacggaagaaaaaacaagggaaaatgtaatcttttgttgtattctaaaaccataattgttgaggttgacattgattttttcggacttttggcttttttt…
VviGATA4	acaaattcaagatatttttattttgtatcatttatggcaccaaaaaaaaagaagtaagaagtggtagtagctcatatgtcaaaatttttaacaccatttgaagggttttatctcttgcttggaatttttgtttgtttgtatatttttttttcttagagaaatgttaaatatatagttatttttctaatttttatttttttttcatttttttcattataatcttttatggaatttttaaaatatttttgttaatatcattttagggggaaaagaaaaagttcattttcaatcattttccaccacatctttttatcctgtgatttggtgggatctgaaaaatgttaatcgaaatcatgaatattctcacaactccttttcaactttcaactgtgaaatgat…
VviGATA5a	ataaatggtttgtcaaatttttaatattttattaaatacttaattatttgtttcgaaaacattgtataaattataatcgacgttataatcttgtgatatcctataatgattttttttttataaaaaaaacgttttttatagtacaatatatgtaatgagttctttttaactatatagatatattttcaagaaaaatcgtatataaaaaagaccttatttacatgagacaatatttgcatggaggcatccataattttacaaggtttctaggtaataaatgatttggaagttacaacaaaaatattgatttaaaaaagaaaaaaaaaaaaaaagtgatgaacaatcggtgcaacagagtttaacctagaggctttaattattgatggaaacgaaccattt…
VviGATA5b	ctctgtactattcagagtgtgtataagagtaaaaacaggagcgccccatagccgccctctaaatttcaaattttcaaaattcttttaaaaaaccaacaataaaaacaaaaatcctcgaaaatgaagaattgtggataggtggcatcatccgtccaatgagagcacaacacgtaagacgaagatgtccagccggctgaaaatgactggagccggctgtccaatgtttacatggtcaaaaatagtcgtcttggggaatctgggtatacgtattagacttgttttacagttaatgttttttcccaaaaaatatttctcttcttgacggaaacacccctgattttcaatcaatattaccgactgcccttcgcaggtttacatggagccaaccatgattcctat…
VviGATA7	tattctaatttttcaaatatctaaaaagcaaaataaaaaacaaaataagagattgaacattctagagaagctctaggcatcgttgaaattaaaattgtcatcacttccatcaagactagattgataggcctctatcttattatctctatgaatgataatataatatttcatcttatactttgtttaatccaatgctagattgaatgaaattatgattgaggtatgtttaatcttaactcatggtcaaaggtgattgcctctatgctttgtgccttatcccaaggtgattgtctaggcgttgcctctttgaagtagccttgcctaggtctttaagaagtgacctttatctgccttgccaggcttgatggcctaggtgatctaggcaatcgcctttgataa…
VviGATA8a	tactagattaagttatgataaggacaaagataaaatataaataatattttaatacttttagttttattaaatactacaaatataaatttatatgttaaaaaaaatacaatatttcaacacttttatatatatatatatatatatcattttattataataagaattattatcttacatatattatttttatgtttttttaggtcaagtcataaatatggttatatttttccttcatgaggcttgttgtgcgttaattcttctattctttccttttaactaataaaataagatgattcaaaatgtaaattgaatcaaagtccaatccatgatccaatcggtttgattgatatcaactaaaagttagggatatcctttttatgcatgacacattacacttta…
VviGATA8b	ttgatttgagtgttacaccgtcccaaacaaatttgagtttgcttgtgatggtaacttttgaacgtgccctaaattaaataaatggattgcttacataaaaattatcgtaatataaaaatattttactcaaaatacacttaaagtcaccgtacattttaattaattattattattataataatataattacgaatacatcctccccatcatgcaaaaaggagctgccacgtcactgtacaacgcgtcacttttgaaaaaactgggcgggactgaagtttcacgcaacgtgaagggtaagatggtaaatttggacccgtaataaggtccgaacactgtatgccatttttactcggaccaactttaattccacgcgcaggacacgcaaggagggcagagcag…
VviGATA9a	aaatctttataataatttcatatttaaatttataaatataaattttttttttaaataattaaaaattattattttttaaatattgtttgaaaatggtctctttaaaattttaacctttactcttaactcccacggtgaacaaagagacgtcaatagtgataatgatcgggggcattttggtcactatgtaaaggtgcttaaacctttcgggccagaagcaagcaacccactctaaaccacgtgacttgtcacaagaggaatgcacgtgagttactcccctactcacgtgactggaggggggcacggaggcacgtgctctcacgttatcgtaagctataaaaagaccatatcagttggctgaaagagaagcatcccagaaaggcaagacacggtggattc…
VviGATA9b	ttttaatcttaattatttttttggtttgccctagtaaacggcacacaagggggtgaagtcacgtgaggtgtctcccagccacgtgactgctctacacgtgctgccatgttcgcaataaaacttgaagttgggcgaagacacgtgtgggggtgggggagcgagcatcaaagaaagactattgagaatccaccgattccagccacgtggaattgagcacctcttggttggccttttaacacccaccctaatcccctcacatgcttgctgacacctcctccacctttgtcacgtgctgagtggaccccacatcccattactatttttaaaaattccccacaattaaaaaattttgaaattcttaaaaaaaatgagaaagttatctaacagtaattattaaac…
VviGATA13	gttatttcataataactttcaatagcatttccccaattaatcaaaatgtttgcttaggatctaggcataatagatccaatggcttagaggtttagataattttgcaaaaacggcactccaaaatcaagacttagacaatggtttgagggcttgtgtataaacaaggcattgtgattaataaattatgtcctgccctttaatgatgattattcttaagctttaactttcaatagcatttccccaattaatcaaaatgtttgcttaggatctaggcataatagatccaatggcttagaggtttagataattttgcagaaacggcactccaaaatcaagacttagacaatggtttgagggcttgtgtataaacaaggcattgtgattaataaattatgtcct…
VviGATA15	tcatttttctattgtttttccatcatgtgccaattattttgttcatgagttttgtgacaaggttatagtttttaacaaaattacaatttttttttaaaatttttttattgtgattttttaaactttatcaaaaaaatatacttatgtagattatttattattgcttttaactttttaaaatcgttttcaaataagctcttaataaatattgataaaaaaaatctttaaaatagtaaaatttattagaaaaattattttttaatagaaattttaaaaaataaaaagaaatgttttaaaagtaattaaaattttatgggcttttaagtcaaacataatattcactcgatattttttttttgacctaaaaatatatagaataataaatattattttgaaaaa…
VviGATA16a	ataatcacatttgcacaatagtaatttgcatatgatcggaaaaatagttgttgtcatgtgaatcttaagtaatacatctaattcactttatacttaaagtttatttgatagtgattatagtaaacgtttttaatttatttagtacttgaaaagctagaaacacttcatacataatcaataccaaacatgtttttatttttctctgcaaattaattactaaaacctcatttacatgaaatttgctaaaagccttttataatttatggttggggagatgatagacgaccgattaagcgtaaggaactaagaaaaacaatatatcaagttgtcatcaccccaagtctcaggaccaaaaagaaacaaaaaaacccataaaatagaaggatttgatcaccttat…
VviGATA16b	tattaatcaaatgatattatgattcacttttatccccgtttcctttctttgtatgagatgattatattattttctttcttatatatctcacttatttcttacatttcattttattactttcaaatatatatattttttttattactttgatctttaatctatgaaggaattatatcaaagcactcctctcaggccaattttaaatttttttgcatttttctcaaaatccgactgtcctcttccgaggaatgtttcaaattattctcgtgtttaagcttttctacaagtctctttgcctccatgacttcgtacgattaccaatgcgcgcacactctctcacatttatatgcaatgaaaagccaaacgacaaacaattgacatgatttcatgttatcgatg…
VviGATA18	tttaagcttctatctttgactcgagatctctcaataaacccagaagaacatatgttgctttgatgattgcagagtatccaacatctggatacctttatctctttatctttcttttttttttttttttctccccacatcctctacctcactcatcaagctctccggcccttctcctacttgaccgcccctttcaaagcttgtgaattgcgctgcgttttttaattttttaaatatatatatatttgtggattcagaactttgggtgtgattattattaactatcatgaccggatgaccaagcggaacataacatattggctttgtttggttcacgtgattccagggtacgggtactgattgtggtaagctgaaactggttgttgtgagatgtggacggat…
VviGATA21	ggggtgtgtgtgtgagagagagagagagagaggatggggcctttttgacattgagaaaaatgtcatctagcatggaggctgaggccctccagatttgcaagcaccaatacgaacacaactaagcttggacataccttatactactgacagaatacatgataaagtttcaaaatgtctccatcaatgtctctggctcgaaaatgtacaggagtgattaataagctgcatacgtagcctacctcgtgatcttaaaaatttgtgttatgctttatttatttattttctatcaatttgcatggatattatcaagttgatgggatgaaatggacaagtacttcttctgctctttataggtttgggtctatcttcatatttaaaccagtatatgattatgttctt…
VviGATA22	tctttaattctttgtttggatgatctgaatctgagttgtgtgtatatggagagaagaaaagtgttgcagatgggggagaggagcgtggagccttatccaagcatgggcagagggatattccaacattgtgacaggcatgatgaaacactactctagtagaagacaggacacaacttggggaaaccattaatggagccctagattgatcttgattttggtcatctactttctggcttcaatgggaaggtttatcacgtggggatcatccaaaattagctgcataaatatgatgaatattttgaaaacacaaaaaataagttttaagtacattaatttttgaaatatatttttatttttaaaagacgttgaaaactgtttttgaaaattattctcgaaaat…
VviGATA24a	caaaaacaagtcaaatgggatggagcgacatatctcgtttaatttttttaatggggcgaggatgcgaattatttttaataaacggagtgggttggaatgaggttgttccgtactattgtcatcccaatcctcaacttttgtttccaacaagattgaaaatataaagcatccattccatgttcaaaattaacagaaaaggaggtacaacaatggagaatgattcatgattcatctataaaaacaaggaattgacaccaaaaggaaaaggaaaaaaaacaatgtgtctcatttataccttggtgattgtggcccccctgcaaaacaaatggacatgggggacataactcaacgtgcttcgtgagagagaaatcaatggcatcacacccaacacccacagta…
VviGATA24b	gtcaattcaacttctaggaatcaaagcttgacctgaagtcaaatgttaaaaatttaaaacctttcatacctatgcaaggtgttacctttttaacttccaggctcctccaattttcttatctttcttctatagtttaagtaacaaaaacttattcaaaggtcaaaggtttaaataaggcaagcaatgcgatgtttatattaagtcaaatattagcttctaaaacataaatacttcattgttgatctcttaactccaaaaggaaaagtcataagcacaatgactaatgataaatgaataaaaaaaggtacaaatgaaaaggtataaaaatgatatcaagactaattacatcaatgcaaatgtaagggttcgagaattttaatcaatagttctagaattgaa…
VviGATA24c	aaatatagataaatcatgatgaacatgaaacataggcgattgaacaaatctttcaaacaagaacatcacattctatgtgatttagcgatttattaataattttaaaaagtagaaagatttatgctttttatttattgtggtataaaaaatattttttaaaattaaaattgttttaaaatgcccaaattaactccattttaggaaaaaaaaaaaagtcattttttttgggttaatgtttgaataaaacttttgattctcccaccatgatttattttggagaagtcagaagttagtccatgtaagaaacatatttttatttaattaaaactcttaaaaatattataattgtttttatagatgtatttatagaatatagttcctaaatatataattcttaca…
VviGATA24d	ttgcaggagaaatgaattatgttactgtattaatatttcatccgaggacttcattgccttggcccaccttactcccaccttaccaatggatacctccaacggatgagaatttttgtattttctatcacaaaaaagtaaaaaacccactataaatattttggcaaggaatgttgttccctgtgtccgagttttccatgttctaagaacaacttgaagctattttcacctatttttttgcactatttgatgaaataaaaaaggaattgttctctatgttttcaaaggggtgctctccacgtcctttgtgtatgatgggctttctagaaaggaaaaaacgtagaaaactcagtggtaatgaacccgggatctagggaagttatcgtacccagtaacccatct…
VviGATA25	gcttctaatctctatataaaagatcaatgactctcattgttgttctttttaaggacctaatattgactcattattcattgaaagttttttttagtgcacctttgttcgagatattatgtatccatttagtataactattcaaccatagtttgtttgtattctattatgtcaattgtatccatttagtgcaatgttaaactagagtttatttgtattatatcatgttaaattgtaaactacgagttataatactgtcaaatctatttgcatatagctagtgaggtgagtttaggtatgaggtaacaaagtttggtatagcacttggaggattcaaaagctgctctcttcatgtgtatgtagagggggctcctcaaaaccataatctaaaagggcgatttg…
VviGATA26	agttgtaggaatcaatctcaatatacgtgaaacactaaagaaagataacatcatgagcaatccagatatcactcttattatcacaacaaataggagttggtgaaaaaaagaaaagcatctattttctccaataatcaaggaagctaaatgatctcaacaatagtaaaagccatagcatgctatttggcttctttataggattgggaagtaattaattgtccatttcttgtttttctactaaaagagagttccacactggatattgaagatggtaacaaactcaaatatagagtcccttatatgtattgtaaaatacaaatacgagatacatgataaatagtaataggaaaagagacaaactaactcacaatgtataccacatatgctatatcaagctat…
