# Supplementary material for: Analysis of GATA transcription factors and their expression patterns under abiotic stress in grapevine (Vitis vinifera L.)
Source: BMC Plant Biol. 2023 Dec 2;23:611. doi: 10.1186/s12870-023-04604-1 (PMC10693065; doi:10.1186/s12870-023-04604-1)
Supplement: Supplementary file 2 — Additional file 2: Table S2. The protein sequences of GATA family members from Vitis vinifera, Arabidopsis thaliana, Oryza sativa, Malus domestica, Solanum lycopersicum, Phyllostachys edulis and Solanum tuberosum. [file 12870_2023_4604_MOESM2_ESM.xlsx]

## Sheet: Grapevine
Table S2 The protein sequences of GATA family members from Vitis vinifera, Arabidopsis thaliana, Oryza sativa, Malus domestica, Solanum lycopersicum, Phyllostachys edulis and Solanum tuberosum
Gene Name	Subfamily	Amino Acid Sequence
VviGATA1	I	MESLDPAACFVDDLLDFSSDIGEDDDDDHKRRTRSSSSLLVGGHSRSLPDPPVEEELEWLNKDVFPGVETFLDYLPTSVENIPKQQSPISVLENSSHSSSSNNSNSSTTTIMSCCENFRVPSRARSKRRRRRHKDFSDIPGQPWWWWSSQGNTNANHSSPTNSKQTITSSTIGRKCQHCQAEKTPQWRAGPLGPKTLCNACGVRYKSGRLVAEYRPASSPTFSSKVHSNSHRKIMEMRKLKQRDVVVRPCG
VviGATA2	I	MDFYREVSVSGEYPQEQVPSTVCSKLGGLSAGSLDDLFSTQNTEVDVSLEWLSIFVEDCLSSTGNCLPAPKNVASDSATPKPSKPLQSMQKPQQKPSSPLQNLVIPGKARSKRKRATTITTSFSNWVHHLNPENQNLHITSSDPPLLQQAYWLADSELIVPKKEESSSNNNNNNNSMVKEEEEVEEEEEEEEEEEETREEVEVEVEKGNKERWGNLEGSNGQPRRCTHCLAQRTPQWRAGPLGPKTLCNACGVRYKSGRLLPEYRPAKSPTFVSYKHSNSHKKVMEMRMAVLSSIPSDQ
VviGATA4	I	MDLYGLQTSDFFRIDDLLDFTNDELFSSTTTDSGNLPPPEIASGNRSLAASGNRDQPNTFHSADFTDDLCVPSDDVAELEWLSNFVDDSFADFPENELAGTVMARPDSSFPGRTRSKRSRASSTNKVWTSLPVSEIPMIGKSKTNSNKNSIVKKESSSSSSVISGERSSSSSPASSPTGARKCTHCASEKTPQWRTGPLGPKTLCNACGVRYKSGRLVPEYRPAASPTFVLTQHSNSHRKVMELRRQKEILRQQQQQQQLYHHHHDFEVC
VviGATA5a	I	MDQCIESRALKESLRREAAMKTTPQVLYDDVLCGAGVNGVSGEDFSVDDLFDFSNGGLGVGFEGEEEEEEEEEKDSFSWSSLERVDDDNSNSSSFSGTGDFESLSAGGLAVPADDLEHLEWLSHFVDDSSASELSLLCPAVTGNSPSKRCEEEPRPALLRTPLFPTPLPAKPRSKRHRSSGRAWAFGSHSPSSSPSSSSSSSSTSCLIFANTVHNMESFYSLEKPPAKKPKKSPSADSQPQRRCSHCLVQKTPQWRTGPLGPKTLCNACGVRFKSGRLFPEYRPACSPTFSVEIHSNSHRKVLEIRRKKETAEPVSG
VviGATA5b	I	MECVEKALKSSVVRPELAFKLTQQPACMDDMCMGNGQSGVSGDDFSIDDLLDFTNGGIGEGLFQEEDEEDEDKGCGSLSPRGELTENDNSNLTTTTFSVKDEFPSVPATELTVPADDLADLEWLSHFVEDSFSEYSAPFPHGTLTEKAQNQTENPPEPETPLQIKSCLKTPFPAKARSKRARTGGRVWSMGSPSLTESSSSSSSSSSSSLSSPWLIYPNTCQNVESFHSAVKPPAKKHKKRLDPEASGSAQPTPHRCSHCGVQKTPQWRTGPLGAKTLCNACGVRYKSGRLLPEYRPACSPTFSSEIHSNHHRKVLEMRRKKEVTRPESGLAPAVPSF
VviGATA7	II	MSEGSKCVVASAEHNKVGPNYFGFYVREVAELLSQDKDFLPCSSQASELSARTGGQVRDGDKIKHGCDGKEAKSSSSSGSLFSNGIGAGISDFKNERLKALLRQSVTSLTQEVDEMLDPVLAIRQIQAHLRYKKHQSRNSNGESDGCAGQFPCKKRKMSSPNASHISCGSSREGSAFECVDGASSEKRKSNIVKSCAHCHTTETLRWRTGPEGHKSLCDACGIRLEKQREPLFCSNTGAEKENGEVNDDLKILLENDCSLVEERVKKYSDELSGTLGLMEQQLEQLLDTVMCQCRPMTRREKQQLQKMIQKLPPKNLERAVEIIQRGKLPEIHSDEIHVNLEKEDNATLWRLYYYVEAVEKARKLSR
VviGATA8a	I	MIDSGLFDENGNGNDHSSDDMFDGIIDIFDFPMEDVDIGGEVEELQRESSPLNDLLALPCPFSGNSCNDTSNLRTIPSDEAPRTEPIVIDTCSGNISLHGDSSDDKESLLLQNSTTSESGKSASEPFAQTIEASEGYPNFMKGKQKKKKRKKLSLLSGAMGVKKQWWQQPITIGRCMHCNVTRTPQWREGPNGPKTLCNACGVCYKRGSLFPEYRPASSPTFVPSLHTNSRRKVTEMRHKAGQEAAVGASPTFLTTPLHTNSRDKVIKMSNKAGQAGDSCSEVVEIRNKGIQVGATFLATSDSKPDEKVTEADMEASTAVSPIPVATLPSPHRKVIKMRSNGGQEAAMATTPTFVASLHSNSHKKCSFQQPVTVRKCMHCEAAQTPLWRQGPWGPKSLC…
VviGATA8b	I	MIGPNFMDEIDCGSFFDHIDDLLEFPPEDVSGGLMGGDCNSFPSIWTNASDPLPGPDSVFSGPNSNSNSDLSAELSVPYEDIVQLEWLSNFVEDSFSGGSIGLNKEDGSIVKDSPHHQFQTSSPVSVLESSSSCSGGGGKTIPLSPNHRGAQRARSKRPRPATFNPRPAIQLISPTSSVTESPQPVLVPKASSDSENYAESSPLKKMPKPAAAEHKKKKKMKLSLPLGPVEMNQNPPAQAVRKCMHCEITKTPQWRAGPMGPKTLCNACGVRYKSGRLFPEYRPAASPTFVPALHSNSHKKVIEMRNKACENTAMTASPPTGTTSPPELIPNSSVSLDYM
VviGATA9a	I	MEAPEFFQGGFCIAPASQFGTEKRISDTKPGGGDHFIIEDLLDFSNDDAVITDGTFDTVTGTSTDSSTFTIVDSCNSVSGCEPQFAGDIGSRNYTDAHFSSDLCVPYDDLAELEWLSNIVEESFSSEDLEKLQLISGMKANTEEASETRDFQPENNQNPPLSLRDFPAKARSKRARAMPCKWTSRLLALSPTSSLSETDIIPPNSGKKSTKSAPKKKESPEVVAGGCSDGRKCLHCATDKTPQWRTGPMGPKTLCNACGVRYKSGRLVPEYRPAASPTFVLTKHSNSHRKVLELRRQKEMVRSQHQHQQQQFLHHQNMVFDVPNGDDYLIHQHLGPDFRHLI
VviGATA9b	I	MEASSFFPGGYYSAGADEFSQEKREQKPGDHFLVEDLLDFPNDDDIMTDGFFDTVTGNSTDSSTVTVVDSCNSSLSGNEPHFSGDVGCRNFTDAQFSGELCVPCDELAELEWLSNFVEESFSSEDLHKIQVLSGIKAPLHTTESPEPQFQPETARSEPILQPPMNVPGKARSKRPRSVPCDWSTRLLVLSPATSSSESDAFKKPPKTTSSKKKENSDSAGDGRKCLHCAAEKTPQWRTGPMGPKTLCNACGVRFKSGRLVPEYRPASSPTFVSAKHSNSHRKVLELRRQKDLQRSHHHQFLGQTSIFSATNGDDYLIHHHAGPDFRHMI
VviGATA13	IV	MDSKLHLQDDEKDAGNDSCDPSLRLDTYDNGPAQPQPNPQQYPPISSHGSSQYFHPSFPQAPNTFTGPKFLVPGYLDPMNNCFIPSPTAPVLPSMNSYPVGGLGQNYHPYQHMDASSSDSTKRCAHCRSAYTPMWRRGPQGPRSLCNACGLRNRKEEERKKAEDRLNQPRN
VviGATA15	II	MMMDPQEQVSGSEKMITDSQPNKAEQLKRSCADCHTTRTPLWRGGPAGPRSLCNACGIRYRKQRSALLGLATGRGEKNKKKINRTSGNSELVSVKLRLMALGRDMVLQRRLGSGKQRRKLGEEEEAAILLMALSSGSVYA
VviGATA16a	II	MVDLSEKGSESEDMNNKNPDAVSSAESQVNEPKKTCADCGTTKTPLWRGGPAGPKSLCNACGIRSRKKRRAFLGLNKGSTDDRKAKRSSNHSHNNGGGNGNNKLGDSLKRRLFALGREVLLQRSTVEKQRRKLGEEEQAAVLLMALSYGYVYA
VviGATA16b	II	MMDLSKKESLSEEMNEIKKCCTDCKTTKTPLWRGGPAGPKSLCNACGIRYRKRRSSMVGVNKKKERMNSGSHDLSETLKQSLMALGNEVMMQRQRSSVKKQRRKLGEEEQAAVLLMALSCGSVFA
VviGATA18	I	MAGPCTCGLFHNQSNSFSMLFSMPNHKPFDETDMYPFTSSSSSSVDCTLSLGTPSTRLTDNDEKRMHHDRRAGSCVSNFCWDILHSGSSSNNSAGDPLLARRCANCDTTSTPLWRNGPRGPKSLCNACGIRFKKEERRATAAAATTGATAGVMEPQHIMISHHNNSWVHHSQTQKMPCLSPAMGNEFRFIEDDDRDSDTGIPFLSWPFELEFTLPGLKLLALFIFLNYITEQRSQHISFW
VviGATA21	II	MTPNYLNSPPPPPFPLQLNEDQHHQLLFSPKPQPSSSSSSSLTCPIFFSPTKEQGGCHYRDLHQAQPQQEVAHDKFVFRGGSYDHPTLESESDNGLKLTIWKTEDRNENHSENGSVKWMSSKMRVMQKMMISDQTGAQKPSNTALNFGDHKQQSLPSETDYNSINSSNINSNNTIRVCADCNTTKTPLWRSGPRGPKSLCNACGIRQRKARRAMAAAAATANGTILPTNTAPTKTKAKHKDKKSSNGHVSHYKKRCKLAAAPSCETKKLCFEDFTISLSKNSAFHRVFLQDEIKEAAILLMALSCGLVHG
VviGATA22	II	MTPVFLNTSSSSPFPALELKEDHQHFQLLFSTNPPSYQASSSHPCPSFFNSSTQSQRGDHSPRDPQQHEDKDDKYISHGGCGESQVFSSSSLLQPMADDNKSSHKLSVFKKEEGDEGNKSTEKWMSSKMRLMRKMMNSDCTTAKIEQKVEDHQQWDNINEFNSSNNTSNIPIRVCSDCNTTKTPLWRSGPRGPKSLCNACGIRQRKARRAMAAAAAAAANGTAVGTEISPMKMKLPNKEKKMHTSNVGQQKKLCKPPCPPPTEKKLCFEDFTSSICKNSGFRRVFPRDEEEAAILLMALSCDLVYS
VviGATA24a	III	MYGSEAMNLRTQIEDDDEDDDVAGAEESIDNPQARFEGHVIEDRAVVVMNGVQDVHHNHLYVPGSDFAPVAGGGGGGGGVDQLTLSFQGEVYVFDAVSPEKVQAVLLLLGGYEVPTGIPAPGMVPPNQRGLADFTGRSSQPQRAASLSRFREKRKERCFDKKIRYTVRKEVALRMQRKKGQFTSSKASSDEVGGGASSDWNAAHGSGQDEPEILCTHCGTSSKTTPMMRRGPAGPRSLCNACGLKWANKGVLRDLSRVSSGVQETSLKATQSNGDANESGAITTVPDIVSSNGDNSAVTAER
VviGATA24b	III	MRLEGEKVREGDACRMETVNPRPLQALPFEEHDDDSMQVPIEINGNEGGFEVEDVTGGGGEAVSGGEGGRMSSVNADEKSSVVAQRTSELTISFEGEVYVFHAVTPDKVQAVLLLLGGHETPSSVSSSEFLLQQNMKGLVDASKCSNLPRRIASLIRFREKRKERCFEKKIRYTCRKEVAQRMHRKNGQFASVKESFKMATGNWDPSSGTPCPEYVFRRCQHCGISEKSTPAMRRGPAGPRSLCNACGLMWANKGTLRDLSKGSRMIPFGQDELETSDDIKPVTMEREKAYGNHDELQGSSEEMKPVPLESGNPTTGQQNEQDLLETAVALVDHLPVPVDNSSINPDEQENTEVLANVSGTDFEIPTNFDEQVDVGDSNMATDWPEN
VviGATA24c	III	MDGIHGNNAGIHRPDGQHHPIHVQHYMQEHDHGMHHMSNGGSMDEDHDEGGSGEGMEGDVQADPGNLADSRGALTVQPGGSDNQNQLTLSFQGQVYVFDSVSPEKVQAVLLLLGGREVPPTMPALSIAGHNRELPGTPQRYNVPHRLASLIRFREKRKERNFDKKIRYTVRKEVALRMQRNKGQFTSSKSNHDDSASTTPGWESSWGMAGNGPINQEIVCRHCGISEKSTPMMRRGPEGPRTLCNACGLMWANKGTLRDLSKAAPEAGQSPSLNQTGENGNFETDQMVLGMAENVSDQA
VviGATA24d	III	MAMANPQPLQARPFEDHMQIPIQIHDDDADFEVDGGASAPADDAMDDVDDDPHINSINPIDHAGVVVASRTSELTLAFEGEVYVFPAVTPEKVQAVLLLLGGRDIPTGVPTIEVPFDQSNRGVGDLPKRSNLSRRIASLVRFREKRKERCFDKKIRYTVRKEVAQRMHRKNGQFASLKESSGPSNWDSAQSLQGDTTPRPETVLRRCQHCGVSENSTPAMRRGPAGPRTLCNACGLMWANKGTLRDLSKGGRNLSLDQIELGTPIDVKPSIMEGENFSGSQDEHITPEDPSKAVAERTDNPSVNADEEVMSSGVYPSSFTDLHETADDLSHTLPMGIVHSSGNLDDQETLVELANASETEMDIPGNFD
VviGATA25	III	MYGHPQHMSMHNQIAGDDDDGAASESIDNPHVHYDAHVLQDGVVPGMEVAGDVPSDAVYVADGSEVALQPSDATNQLTLSFRGQVYVFDSVTHEKVRSVLLLLGTPELSSIAHNMEIVPQNQRALTDFPGPYNQPHRAASLNRFRQKRKERCFDKKIRYNVRQEVALRMQRNKGQFSSSKKSEGTFSWDSVQDSGQDESPPETLCTHCGTSSKSTPMMRRGPTGPRSLCNACGLFWANRGSLRDLSKKNQDHSLNQIERGDGEANDSDCGTSGYINNNHVAFSNSDNPALIPEQ
VviGATA26	IV	MFFRIPIHRKGIVPIFLQKKKKKDVKLSATNNQERRNASMIKLRIIINTKNVIYLLNNIQLVPAKKYISNDLHISLIMQIILSLTHAVNLNLMLQNIILSRPPVGENLGQALYSVTINYRIENGCAIIPVCMTLLEFINFLTDYFSQFNGKIQCVTFEKMKSLALWLLKNSVTVHYNLNKNVVLFLTQMKMIIFLIFNVKEASSWCSNFVKTPLWRNGPPEKPVLCNACGSRWRIRGTLEDYIPKHALAVMTSHARDRTQNPHQHKLPLERTFVSHPNIMVHNESHSDTKENAIRYDDPYSSGLGDNASHRSSSGSSSISCSDHSHTELLTQFFFFFFSIFFQIISIDNIKNPIYSVKVYIDSKLICCVLHIQFTSCIVSGHHREIELFDCGIFMETEL…

## Sheet: Arabidopsis
Gene Name	Gene ID	Location	Subfamily	Amino Acid Sequence
AtGATA1	At3g24050	Chr3:8686060-8687462	I	MEMESFMDDLLNFSVPEEEEDDDEHTQPPRNITRRKTGLRPTDSFGLFNTDDLGVVEEEDLEWISNKNAFPVIETFVGVLPSEHFPITSLLEREATEVKQLSPVSVLETSSHSSTTTTSNSSGGSNGSTAVATTTTTPTIMSCCVGFKAPAKARSKRRRTGRRDLRVLWTGNEQGGIQKKKTMTVAAAALIMGRKCQHCGAEKTPQWRAGPAGPKTLCNACGVRYKSGRLVPEYRPANSPTFTAELHSNSHRKIVEMRKQYQSGDGDGDRKDCG
AtGATA2	At2g45050	Chr2:18582958-18583845	I	MDVYGLSSPDLLRIDDLLDFSNEDIFSASSSGGSTAATSSSSFPPPQNPSFHHHHLPSSADHHSFLHDICVPSDDAAHLEWLSQFVDDSFADFPANPLGGTMTSVKTETSFPGKPRSKRSRAPAPFAGTWSPMPLESEHQQLHSAAKFKPKKEQSGGGGGGGGRHQSSSSETTEGGGMRRCTHCASEKTPQWRTGPLGPKTLCNACGVRFKSGRLVPEYRPASSPTFVLTQHSNSHRKVMELRRQKEVMRQPQQVQLHHHHHPF
AtGATA3	At4g34680	Chr4:16553700-16554610	I	MELWTEARALKASLRGESTISLKHHQVIVSEDLSRTSSLPEDFSVECFLDFSEGQKEEEEEVVSVSSSQEQEEQEHDCVFSSQPCIFDQLPSLPDEDVEELEWVSRVVDDCSSPEVSLLLTQTHKTKPSFSRIPVKPRTKRSRNSLTGSRVWPLVSTNHQHAATEQLRKKKQETVLVFQRRCSHCGTNNTPQWRTGPVGPKTLCNACGVRFKSGRLCPEYRPADSPTFSNEIHSNLHRKVLELRKSKELGEETGEASTKSDPVKFGSKW
AtGATA4	At3g60530	Chr3:22373348-22374147	I	MDVYGMSSPDLLRIDDLLDFSNDEIFSSSSTVTSSAASSAASSENPFSFPSSTYTSPTLLTDFTHDLCVPSDDAAHLEWLSRFVDDSFSDFPANPLTMTVRPEISFTGKPRSRRSRAPAPSVAGTWAPMSESELCHSVAKPKPKKVYNAESVTADGARRCTHCASEKTPQWRTGPLGPKTLCNACGVRYKSGRLVPEYRPASSPTFVLTQHSNSHRKVMELRRQKEQQESCVRIPPFQPQ
AtGATA5	At5g66320	Chr5:26496208-26497309	I	MEQAALKSSVRKEMALKTTSPVYEEFLAVTTAQNGFSVDDFSVDDLLDLSNDDVFADEETDLKAQHEMVRVSSEEPNDDGDALRRSSDFSGCDDFGSLPTSELSLPADDLANLEWLSHFVEDSFTEYSGPNLTGTPTEKPAWLTGDRKHPVTAVTEETCFKSPVPAKARSKRNRNGLKVWSLGSSSSSGPSSSGSTSSSSSGPSSPWFSGAELLEPVVTSERPPFPKKHKKRSAESVFSGELQQLQPQRKCSHCGVQKTPQWRAGPMGAKTLCNACGVRYKSGRLLPEYRPACSPTFSSELHSNHHRKVIEMRRKKEPTSDNETGLNQLVQSPQAVPSF
AtGATA6	At3g51080	Chr3:18973639-18974668	I	MESVELTLKNSNMKDKTLTGGAQNGDDFSVDDLLDFSKEEEDDDVLVEDEAELKVQRKRGVSDENTLHRSNDFSTADFHTSGLSVPMDDIAELEWLSNFVDDSSFTPYSAPTNKPVWLTGNRRHLVQPVKEETCFKSQHPAVKTRPKRARTGVRVWSHGSQSLTDSSSSSTTSSSSSPRPSSPLWLASGQFLDEPMTKTQKKKKVWKNAGQTQTQTQTQTRQCGHCGVQKTPQWRAGPLGAKTLCNACGVRYKSGRLLPEYRPACSPTFSSELHSNHHSKVIEMRRKKETSDGAEETGLNQPVQTVQVVSSF
AtGATA7	At4g36240	Chr4:17147376-17148211	I	MECVEAFLGDFSVDDLLDLSNADTSLESSSSQRKEDEQEREKFKSFSDQSTRLSPPEDLLSFPGDAPVGDLEDLEWLSNFVEDSFSESYISSDFPVNPVASVEVRRQCVPVKPRSKRRRTNGRIWSMESPSPLLSTAVARRKKRGRQKVDASYGGVVQQQQLRRCCSHCGVQKTPQWRMGPLGAKTLCNACGVRFKSGRLLPEYRPACSPTFTNEIHSNSHRKVLELRLMKVADPARV
AtGATA8	At3g54810	Chr3:20296957-20298236	I	MIGTSFPEDLDCGNFFDNMDDLMDFPGGDIDVGFGIGDSDSFPTIWTTHHDTWPAASDPLFSSNTNSDSSPELYVPFEDIVKVERPPSFVEETLVEKKEDSFSTNTDSSSSHSQFRSSSPVSVLESSSSSSQTTNTTSLVLPGKHGRPRTKRPRPPVQDKDRVKDNVCGGDSRLIIRIPKQFLSDHNKMINKKKKKKAKITSSSSSSGIDLEVNGNNVDSYSSEQYPLRKCMHCEVTKTPQWRLGPMGPKTLCNACGVRYKSGRLFPEYRPAASPTFTPALHSNSHKKVAEMRNKRCSDGSYITEENDLQGLIPNNAYIGVD
AtGATA9	At4g32890	Chr4:15875598-15876615	I	MEKIAPELFLVAGNPDSFVVDDLLDFSNDDGEVDDGLNTLPDSSTLSTGTLTDSSNSSSLFTDGTGFSDLYIPNDDIAELEWLSNFVEESFAGEDQDKLHLFSGLKNPQTTGSTLTHLIKPEPELDHQFIDIDESNVAVPAKARSKRSRSAASTWASRLLSLADSDETNPKKKQRRVKEQDFAGDMDVDCGESGGGRRCLHCATEKTPQWRTGPMGPKTLCNACGVRYKSGRLVPEYRPASSPTFVMARHSNSHRKVMELRRQKEMRDEHLLSQLRCENLLMDIRSNGEDFLMHNNTNHVAPDFRHLI
AtGATA10	At1g08000	Chr1:2483460-2484564	I	MNWLPEAEAEEHLKGILSGDFFDGLTNHLDCPLEDIDSTNGEGDWVARFQDLEPPPLDMFPALPSDLTSCPKGAARVRIPNNMIPALKQSCSSEALSGINSTPHQSSAPPDIKVSYLFQSLTPVSVLENSYGSLSTQNSGSQRLAFPVKGMRSKRRRPTTVRLSYLFPFEPRKSTPGESVTEGYYSSEQHAKKKRKIHLITHTESSTLESSKSDGIVRICTHCETITTPQWRQGPSGPKTLCNACGVRFKSGRLVPEYRPASSPTFIPSVHSNSHRKIIEMRKKDDEFDTSMIRSDIQKVKQGRKKMV
AtGATA11	At1g08010	Chr1:2486202-2487402	I	MNWLPEAEAEDDFKGLLSGDFFDDLINHLDVPLDDIDTTNGEGDWVDRFQDLEPPPMDMFPTLPSDLTSCGSGMAKAPRVDIQRNIPALKQSYSSEALSSTLHQSSAPPEIKVSKLFQSLSPVSVLENSYGSLSTHNNGSQRLAFPVKGMRSKRKRPTTLRLSYLFPSEPRKPEKSTPGKPESECYFSSEQHAKKKRKIHLTTRTVSSTLEASNSDGIVRKCTHCETTKTPQWREGPSGPKTLCNACGVRFRSGRLVPEYRPASSPTFIPAVHSNSHRKIIEMRRKDDEQFDSSMIRAVISRG
AtGATA12	At5g25830	Chr5:9004398-9005502	I	MEDEAHEFFHTSDFAVDDLLVDFSNDDDEENDVVADSTTTTTITDSSNFSAADLPSFHGDVQDGTSFSGDLCIPSDDLADELEWLSNIVDESLSPEDVHKLELISGFKSRPDPKSDTGSPENPNSSSPIFTTDVSVPAKARSKRSRAAACNWASRGLLKETFYDSPFTGETILSSQQHLSPPTSPPLLMAPLGKKQAVDGGHRRKKDVSSPESGGAEERRCLHCATDKTPQWRTGPMGPKTLCNACGVRYKSGRLVPEYRPAASPTFVLAKHSNSHRKVMELRRQKEMSRAHHEFIHHHHGTDTAMIFDVSSDGDDYLIHHNVGPDFRQLI
AtGATA13	At2g28340	Chr2:12103672-12106172	I	MNNDLWLPEEDFKGLPDNFLDNLVDPTNDVSVEDIETGDDEGDWDAKFQKLVPPPLDELMSLSYEFTCNGQRVQVQKHVPILKQSSSSEVFSTVDNSPPNVKVSKLLQSLSPVSVLKNTNGSGSPQNPNGDQKLAFLVKGIRSKRKRPTLLRVTFLKSFLLEMSQQFAPDESESSEISALKKRKKNKSRRLKCTHCETTTTPQWREGPNGRKTLCNACGIRFRSGRLVLEYRPAASPTFIPTVHSNLHKKIIYMRMKDNDQFDTRKIRAETSGPETRSRLRNFGRPMSYGQ
AtGATA14	At3g45170	Chr3:16537538-16538232	I	MSGREDEEEDLGTAMQKIPIPVNVFDKEPMDLDTVFGFADGVREIIEDSNLLLEESREFDTNDSKPSRNFSNLPTATRGRLHAPKRSGNKRGRQKRLSFKSPSDLFDSKFGITDKSCSHCGTRKTPLWREGPRGAGTLCNACGMRYRTGRLLPEYRPASSPDFKPNVHSNFHRKVMEIRRERKSSPPNSFGFSESYHSTRKLGF
AtGATA15	At3g06740	Chr3:2126658-2127265	II	MLDPTEKVIDSESMESKLTSVDAIEEHSSSSSNEAISNEKKSCAICGTSKTPLWRGGPAGPKSLCNACGIRNRKKRRTLISNRSEDKKKKSHNRNPKFGDSLKQRLMELGREVMMQRSTAENQRRNKLGEEEQAAVLLMALSYASSVYA
AtGATA16	At5g49300	Chr5:19984849-19985475	II	MLDHSEKVLLVDSETMKTRAEDMIEQNNTSVNDKKKTCADCGTSKTPLWRGGPVGPKSLCNACGIRNRKKRRGGTEDNKKLKKSSSGGGNRKFGESLKQSLMDLGIRKRSTVEKQRQKLGEEEQAAVLLMALSYGSVYA
AtGATA17	At3g16870	Chr3:5763752-5764576	II	MSEGSEDTKTKLDSAGELSDVDNENCSSSGSGGGSSSGDTKRTCVDCGTIRTPLWRGGPAGPKSLCNACGIKSRKKRQAALGMRSEEKKKNRKSNCNNDLNLDHRNAKKYKINIVDDGKIDIDDDPKICNNKRSSSSSSNKGVSKFLDLGFKVPVMKRSAVEKKRLWRKLGEEERAAVLLMALSCSSVYA
AtGATA18	At3g50870	Chr3:18911112-18912369	II	MMQTPYTTSTQGQYCHSCGMFHHHSQSCCYNNNNNSNAGSYSMVFSMQNGGVFEQNGEDYHHSSSLVDCTLSLGTPSTRLCEEDEKRRRSTSSGASSCISNFWDLIHTKNNNSKTAPYNNVPSFSANKPSRGCSGGGGGGGGGGGGDSLLARRCANCDTTSTPLWRNGPRGPKSLCNACGIRFKKEERRTTAATGNTVVGAAPVQTDQYGHHNSGYNNYHAATNNNNNNGTPWAHHHSTQRVPCNYPANEIRFMDDYGSGVANNVESDGAHGGVPFLSWRLNVADRASLVHDFTR
AtGATA19	At4g36620	Chr4:17268906-17269662	II	MGFSMFFSPENDVSHHSSPYASVDCTLSLGTPSTRLCNEDDERRFSSHTSDTIGWDFLNGSKKGGGGGGHNLLARRCANCDTTSTPLWRNGPRGPKSLCNACGIRFKKEERRASTARNSTSGGGSTAAGVPTLDHQASANYYYNNNNQYASSSPWHHQHNTQRVPYYSPANNEYSYVDDVRVVDHDVTTDPFLSWRLNVADRTGLVHDFTM
AtGATA20	At2g18380	Chr2:7982868-7984017	II	MMGYQTNSNFSMFFSSENDDQNHHNYDPYNNFSSSTSVDCTLSLGTPSTRLDDHHRFSSANSNNISGDFYIHGGNAKTSSYKKGGVAHSLPRRCASCDTTSTPLWRNGPKGPKSLCNACGIRFKKEERRATARNLTISGGGSSAAEVPVENSYNGGGNYYSHHHHHYASSSPSWAHQNTQRVPYFSPVPEMEYPYVDNVTASSFMSWN
AtGATA21	At5g56860	Chr5:22989630-22991351	II	MDSNFHYSIDLNEDQNHHEQPFFYPLGSSSSLHHHHHHHHHQVPSNSSSSSSSISSLSSYLPFLINSQEDQHVAYNNTYHADHLHLSQPLKAKMFVANGGSSACDHMVPKKETRLKLTIRKKDHEDQPHPLHQNPTKPDSDSDKWLMSPKMRLIKKTITNNKQLIDQTNNNNHKESDHYPLNHKTNFDEDHHEDLNFKNVLTRKTTAATTENRYNTINENGYSNNNGVIRVCSDCNTTKTPLWRSGPRGPKSLCNACGIRQRKARRAAMAAAAAAGDQEVAVAPRVQQLPLKKKLQNKKKRSNGGEKYNHSPPMVAKAKKCKIKEEEEKEMEAETVAGDSEISKSTTSSNSSISSNKFCFDDLTIMLSKSSAYQQVFPQDEKEAAVLLMALSYGMVHG
AtGATA22	At4g26150	Chr4:13253210-13254659	II	MGSNFHYTIDLNEDQNHQPFFASLGSSLHHHLQQQQQQQQHFHHQASSNPSSLMSPSLSYFPFLINSRQDQVYVGYNNNTFHDVLDTHISQPLETKNFVSDGGSSSSDQMVPKKETRLKLTIKKKDNHQDQTDLPQSPIKDMTGTNSLKWISSKVRLMKKKKAIITTSDSSKQHTNNDQSSNLSNSERQNGYNNDCVIRICSDCNTTKTPLWRSGPRGPKSLCNACGIRQRKARRAAMATATATAVSGVSPPVMKKKMQNKNKISNGVYKILSPLPLKVNTCKRMITLEETALAEDLETQSNSTMLSSSDNIYFDDLALLLSKSSAYQQVFPQDEKEAAILLMALSHGMVHG
AtGATA23	At5g26930	Chr5:9479592-9480061	II	MDPRKLLSCSSSYVSVRMKEEKGTIRCCSECKTTKTPMWRGGPTGPKSLCNACGIRHRKQRRSELLGIHIIRSHKSLASKKINLLSSSHGGVAVKKRRSLKEEEQAALCLLLLSCSSVLA
AtGATA24	At3g21175	Chr3:7422832-7424598	III	MDDLHGRNGRMHIGVAQNPMHVQYEDHGLHHIDNENSMMDDHADGGMDEGVETDIPSHPGNSADNRGEVVDRGIENGDQLTLSFQGQVYVFDRVSPEKVQAVLLLLGGREVPHTLPTTLGSPHQNNRGLSGTPQRLSVPQRLASLLRFREKRKGRNFDKTIRYTVRKEVALRMQRKKGQFTSAKSSNDDSGSTGSDWGSNQSWAVEGTETQKPEVLCRHCGTSEKSTPMMRRGPDGPRTLCNACGLMWANKGTLRDLSKVPPPQTPQHLSLNKNEDANLEADQMMEVTGDISNTQ
AtGATA25	At4g24470	Chr4:12645785-12647734	III	MFGRHSIIPNNQIGTASASAGEDHVSASATSGHIPYDDMEEIPHPDSIYGAASDLIPDGSQLVAHRSDGSELLVSRPPEGANQLTISFRGQVYVFDAVGADKVDAVLSLLGGSTELAPGPQVMELAQQQNHMPVVEYQSRCSLPQRAQSLDRFRKKRNARCFEKKVRYGVRQEVALRMARNKGQFTSSKMTDGAYNSGTDQDSAQDDAHPEISCTHCGISSKCTPMMRRGPSGPRTLCNACGLFWANRGTLRDLSKKTEENQLALMKPDDGGSVADAANNLNTEAASVEEHTSMVSLANGDNSNLLGDH
AtGATA26	At4g17570	Chr4:9784329-9786974	IV	MGKQGPCYHCGVTNTPLWRNGPPEKPVLCNACGSRWRTKGTLVNYTPLHARADGDENDDHHRFQRMKSISLGNKNKEIKMLKRKAIQENIIIKRPVFEFSYGLKAAVIEEDASNRSSSGSAVSNSESCAQFSSADGSPSQSNAWDTTVPCKRRTCVGRPKSSSVEKLTKDLYNILQEQQSSCLSVSSEEDLLFENEMSMVSVEIGHGSVLMKNPHSFAREEESEASSLSSIENKSSISDAYSHSVKRVEIGAVRGSYYGGQTIKQEQFKRTKSQTERVHVLGSHGSPLCSIDLKDVFNFDEFIEQFTEEEQKKLMNLLPQIDSDDLPHSLRMMFESAQFKDNFSLFQQLIADGVFDVSSSSGAKLEEIRTFKKLALTDFNKSRLVESYNLLKEREKGTG…
AtGATA27	At5g47140	Chr5:19145108-19147303	IV	MGKQGPCYHCGVTSTPLWRNGPPEKPVLCNACGSRWRTKGSLVNYTPLHARAEGDETEIEDHRTQTVMIKGMSLNKKIPKRKPYQENFTVKRANLEFHTGFKRKALDEEASNRSSSGSVVSNSESCAQSNAWDSTFPCKRRTCVGRPKAASSVEKLTKDLYTILQEQQSSCLSGTSEEDLLFENETPMLLGHGSVLMRDPHSGAREEESEASSLLVESSKSSSVHSVKFGGKAMKQEQVKRSKSQVLGRHSSLLCSIDLKDVFNFDEFIENFTEEEQQKLMKLLPQVDSVDRPDSLRSMFESSQFKENLSLFQQLVADGVFETNSSYAKLEDIKTLAKLALSDPNKSHLLESYYMLKRREIEDCVTTTSRVSSLSPSNNNSLVTIERPCESLNQNFSET…
AtGATA28	At1g51600	Chr1:19133176-19135252	III	MDDLHGSNARMHIREAQDPMHVQFEHHALHHIHNGSGMVDDQADDGNAGGMSEGVETDIPSHPGNVTDNRGEVVDRGSEQGDQLTLSFQGQVYVFDSVLPEKVQAVLLLLGGRELPQAAPPGLGSPHQNNRVSSLPGTPQRFSIPQRLASLVRFREKRKGRNFDKKIRYTVRKEVALRMQRNKGQFTSAKSNNDEAASAGSSWGSNQTWAIESSEAQHQEISCRHCGIGEKSTPMMRRGPAGPRTLCNACGLMWANKGAFRDLSKASPQTAQNLPLNKNEDANLETDHQIMITVANDISNSQ
AtGATA29	At3g20750	Chr3:7255016-7256140	II	MEPELDLTLKLGLPNSTVETHLTLSPPTTTTDQGTNVVDGGEVINHRRGLLGDDEVIHNEPTRNNVEFNIRIYNYVFQQFVGAPNTLNFAPYPMPPSPAPAPETPPVSDEYVLIDVPARRARRNNSTVMTNSWKENATPKRIRGCGGFCGGRIEGMKKCTNMNCNALNTPMWRRGPLGPKSLCNACGIKFRKEEERKAKRNVVIVLDD
AtGATA17L	At4g16141	Chr4:9131872-9132893	II	MSMTEETKTTKLESAGDSSDVDNGNCSSSGSGGDTKKTCVDCGTSRTPLWRGGPAGPKSLCNACGIKSRKKRQAALGIRQDDIKIKSKSNNNLGLESRNVKTGKGEPVNVKIAKCEPGIVKIAKGEPGNVKNKIKRDPENSSSSNNNKKNVKRVGRFLDFGFKVPAMKRSAVEKKRLWRKLGEEERAAVLLMALSCG

## Sheet: Rice
Gene Name	Gene ID	Location	Subfamily	Amino Acid Sequence
OsGATA1	LOC_Os01g54210	Chr1:31180196-31182456	I	MEVTAEFGGAYYGGAAGREKKALQQGCGDHFAVDDLLVLPYGEEDETTREGEATGGKEEAAGFGNASADSSTITALDSCSNSFGLADGDFPGELCEPYDQLAELEWLSNYMNEGDDAFATEDLQKLQLISGIPSGGFSTASVPSAQAQAASAAASMAVQPGGFLPEAPVPAKARSKRSRAAPGNWSSRLLVLPPPPASPPSPASMAISPAESGVSAHAFPIKKPSKPAKKKDAPAPPAQAQLSSVPVHSGGSAPAAAAGEGRRCLHCETDKTPQWRTGPMGPKTLCNACGVRYKSGRLVPEYRPAASPTFMVSKHSNSHRKVLELRRQKEMHQQTPHHHQPQVAAAGGVGSLMHMQSSMLFDGVSPVVSGDDFLIHHHLRTDFRPPI
OsGATA2	LOC_Os02g43150	Chr2:25996914-25999176	I	MTHQALIPSTPPSAFSPASHFLHASSSSSPSLSSHAVVATAAAAMSSFAHHHHGSLVEKDGRMSALRSSLRPYEAAEEMAAAAAAGGPAAAWGAVERGAGMMGDGFSVEDLLDLEELCEVDRDGGEQGEAAAAAAAAVEKERSSDSHGSSVVSYEPMPLLPPVMDLPAHDVEELEWVSRIMDDSLAELPLPQLPAAAAALAACGKPQHRRPHEGAASALLDPMRTPTICALSTEALVPVKSRRSKRSRASVWSLSGAPLSDSTSSSSTATTSSCSSSASFSPFLQYVDFPALVASDLLDEQPRSKKSKHGKNGKQKPKKRGRKPKHQQPPHLAAAAGGGAALPATGDRRCSHCGVQKTPQWRAGPEGAKTLCNACGVRYKSGRLLPEYRPACSPTFVSS…
OsGATA3	LOC_Os02g56250	Chr2:34408089-34413407	I	MAGVGFVEDMLREQSLLEATCGDLFDHIDDLLDFPKEESAADVLLLDAPAPGSPLSSRIIGGHATMAAAPPPPPQMMALPPPPAPAKDDASALFDAAGALGAEVFDRKDAHIGPCDELDMDMAQLEWLSGLFDDGTIPHEPSFPGVNCAAPIKASALTANAGVVLPDKAEEALFRSSSPISVLEHSGFNVATNGGSSSSSSSSASSSSESFSGSGRAWSAPVSPRPEPPVLVIPARARSKRSRPSAFPAVRGAPAATETTILVPTPMYSSTSSHSDPESIAESNPHPPPMKKKKKAKKPAAPAAASDAEADADAADADYEEGGALALPPGTVRRCTHCQIEKTPQWRAGPLGPKTLCNACGVRYKSGRLFPEYRPAASPTFMPSIHSNSHKKVVEMRQK…
OsGATA4	LOC_Os03g05160	Chr3:2506064-2507173	I	MVGDKDAAALAGELTGDAGASLNGFFDHTGLESAVVGEGQGEGEEEEELEWLSNKDAFPSVDTMAAEVESAAPGAPARAAVGPRTKGLRRRRRVTAPWSLAPLLSRPRQAAAAAADAGAPRRRCTHCAVDETPQWRLGPDGPRTLCNACGVRFKSGRLFPEYRPANSPTFSPLLHSNSHRRVMEMRLQSEEDASAASRVNAKARRAERAAARLAGKDKK
OsGATA5	LOC_Os04g45650	Chr4:27000814-27003617	I	MDALKSSCRSEEAADEGAAAAPSAWGMVERDGFSVEDLLDLEEFCEAEKDAAEENEQALALVAAPEEEKSKDDSQPSSVVTYELVAPPPPPPEIVDLPAHDVEELEWVSRIMDDSLSELPPPPQPPASVVASLAARPPQPRQLQRRPQDGAYRALPPASYPVRTPTICALSTEALVPVKAKRSKRSRATAWSLSGAPPFSDSTSSSSTTTTSSCSSSASFSSFSPLLKFEWHPLGGTSDLPDDHLLPPGKKSKHGKNGKNKPKKRGRKPKQLPPHPSGAAASAPAPGDRRCSHCGVQKTPQWRAGPEGAKTLCNACGVRYKSGRLLPEYRPACSPTFVSAIHSNSHRKVLEMRRKKEVGSGLLTAAAAAAPAVASF
OsGATA6	LOC_Os05g44400	Chr5:25832469-25834622	I	MEVAAADYAGGVRVKKEAGGCGGSGDMFLVDDLLDLPCDEEEEETGLCGAYGGGGAGLGAGVVGGGGDDRAAGNASADSSTVTAVDSCSNSFSGLADGDFSGGLCEPYEQLAELEWVSTYMGEETLPTEDLRKLQLISGIPAAPRAPPALAVSAVQLPAGGAGALPTEAPVPGKARSKRSRVAPCSWSSRLMVLPPPPASPPSPASAVISPSESGTAAPAFPAKKAAKSAKKKDGPSPAPAPNAAAQAAAEGRRCLHCETDKTPQWRTGPMGPKTLCNACGVRYKSGRLVPEYRPAASPTFVVSKHSNSHRKVVELRRQKEMQLLHHHQQPPPHVGAGGGGAAGGLLHVTSPLLFDGPTSSAPLFAGADEFLIHNRISPDYRRQAT
OsGATA7	LOC_Os10g40810	Chr10:21943291-21945186	I	MASEWEMAMGVDLGMGMSTYHNASGGIAAAPMMGHHGGGGGGGGYSAAHHHHHHYYGMPHQAAMGDAMRVDDLLDLSNTPGAHDFFPASAAAAAAGDHGHHHHHHIGGMGEPSGATPSATSSDHQTSMLSFADDFYIPTEDAAELEWLSKFVDDSYSDMPNYQSSAHAAMAAAAASAANNGGGSSAGQDSCLTAAPGRGARSKRSRATAAAAAAWHSLVPRPPSQSSPSSSCSSSDFPSSNKPSGTARPNGSGGGSRGKKSPGPAGAEVGMEAGVRRCTHCASEKTPQWRTGPLGPKTLCNACGVRFKSGRLMPEYRPAASPTFVLTQHSNSHRKVMELRRQKELLIIRGSHRDAAAAAAAAAAAAAAGSAAATGRPELMFRDYGVC
OsGATA8	LOC_Os01g24070	Chr1:13570607-13573322	II	MGSTDRKVVGIGVAEEGRRSCVECRATTTPMWRSGPTGPRSLCNACGIRYRKKRRQDLGLDLNQPQKQEHGEVIPEVKDSNSNSNNCNSGSGNSSSNLQVVPKRRLLMGVEEAALLLMTLSSPSASTLLHG
OsGATA9	LOC_Os01g47360	Chr1:27055960-27056849	II	MLHEAAPCTCGLLYGSCGGGCSLLFPAGAPGDHHHHHHYKQYCGAGDGEYPDVPYGGGGSVDCTLSLGTPSTRRAEAAVAGLPWDQSSLQPSCNGRQEMSGAAAPRTEPSGGAGAAAASAPRRCANCDTTSTPLWRNGPRGPKSLCNACGIRYKKEERRAAAAAVAPTALASDGGVEYAYGYPRQQQQWGCYGPAVAKAASFGMFGDAAGEDGPCLPWGLGVMPSSPAFGAVREMPSLFQYY
OsGATA10	LOC_Os01g74540	Chr1:43172094-43173178	II	MDMDSSSSPVDKVDPDECNGSKACADCHTTKTPLWRGGPGGPKSLCNACGIRYRKRRRAALGLDSSATATATDGAEQQKKTKAKKEKAQEEEVTMELHTVGFRSKDAAVFKQRRRMRRRKCLGEEERAAILLMALSSGVIYA
OsGATA11	LOC_Os02g12790	Chr2:6705604-6707734	II	MSTIYMSQLPATLPLMEGDQDQGLYPAFHRAKDPPILFPFMIDSAVEHQGQIYGDQGLRRQQVLGESNQQFNDHMMMGGSDVFLTPSPFRPTIQSIGSDMIQRSSYDPYDIESNNKQHANGSTSKWMSTPPMKMRIIRKGAATDPEGGAVRKPRRRAQAHQDESQQQLQQALGVVRVCSDCNTTKTPLWRSGPCGPKSLCNACGIRQRKARRAMAAAANGGAAVAPAKSVAAAPVNNKPAAKKEKRAADVDRSLPFKKRCKMVDHVAAAVAATKPTAAGEVVAAAPKDQDHVIVVGGENAAATSMPAQNPISKAAATAAAAAASPAFFHGLPRDEITDAAMLLMTLSCGLVHS
OsGATA12	LOC_Os03g61570	Chr3:34913404-34914861	II	MDSSSVEKGSGSIDPDERTASGEPKACTDCHTTKTPLWRGGPSGPKSLCNACGIRYRKKRREALGLDAGEGGAERQEKKKSKRERGEEVTMELRMVGFGKEVVLKQRRRMRRRRRLGEEEKAAILLMALSSGVIYA
OsGATA13	LOC_Os05g06340	Chr5:3245204-3247503	II	MGSSDQKVIGIAAAAAAAAEEAGRRCCVECGATTTPMWRGGPTGPRSLCNACGIRYRKKRRQELGLDKKQQQEHHPHHHQQQQQQYQRQQQQQQQEDHSDAASSVKDSSSSSSNKSSSLQVISEIVISRSKSDCEGAMEGNCVPLKRLVQQVDFLLSSTGITESCQCVAVSCANQMGLQKAANVLLFLVPIRVLTMENNSCDILHIIRIIGRGCGIESKTRIIDR
OsGATA14	LOC_Os05g49280	Chr5:28271822-28272850	II	MLQELAPCTCGMLYGSCGGGCGGAAAAASAFSLLFPMAGGQYYYRQCGGVAEEDSRSPYGGGGAAVDCTLSLGTPSTRRAEAGAYGGGLQPWDVPSSARPGGGGGGKQDGAGVAPCNKEAPAAGRLPRRCANCDTMSTPLWRNGPRGPKSLCNACGIRYKKEERRAAAAVAPTPPPSLDTGAGYAYCYSRQPPPPPAPQWGCYGQAAAKSASYAMFDAADDGPCLSWRLNMMPSSPAFAVGERPGLFQYY
OsGATA15	LOC_Os05g50270	Chr5:28817605-28818871	II	MLHHYYSGGAGHHQDVAAAGSPGDMASSTFSLFFPMSNGQCWPPSTVEESAAYDDHSTVTTSPSSPSSSSTGSVDCTLSLGTPSSRRAEPVAAAAPAANHGAPVPAHYPSLSAATVSWDATAESYYCGQQGRPATGAAKCAAGAGHDALLDRRCANCGTASTPLWRNGPRGPKSLCNACGIRYKKEERRAAATTTTADGAAGCGFITAQRGRGSTAAKAAPAVTTCGEETSPYVVGGGGGGGEVADAAYLAWRLNVVPPAATATAFSVWPERASLYHYN
OsGATA16	LOC_Os06g37450	Chr6:22155053-22157061	II	MSTIYMSQLSAALPLMEGEHHHHHQDHHQGHFQAFSLQPKDPPVLFPFVISRRSSSSSPSDSTTLSYGSDHHLTQQQQHQHQAMLEPQNMIGGSSAGIFATPFPTVKSIRDDMIERSQFDPYDTEKLQASCGLAKVVAGGKWSAVPAAKMKITRKMGEPSSGVTGGAATTVAPKKPRRRPAQAYEDHGHGGAMGQAFGVIRVCSDCNTTKTPLWRSGPCGPKSLCNACGIRQRKARRAMMASGLPASPNAAGPKAAAHSGAAAVAAAQPKVKKEKRADVDRSSLPFKKRCKVVQVEDHQTLPAATNAAAAAAMEETAESATVAPPPAPTTRGGTLVDSIGLSWSKTHAAATASCSFRPSPVAPGFAAAVQDEITDAAMLLMTLSCGLVRS
OsGATA17	LOC_Os02g05510	Chr2:2664370-2668170	III	MSGHHEAKPYQPRRGPAPADEEAAPAAAADEAEAEAEVEAMERYEQEQEYEEGEEGEEEEYEGGEGVPMDADASAAAVAGMDPHGEMVPVAGGEAGGGYPHVASNTLTLSFQGEVYVFESVSAERVQAVLLLLGGRELAPGSGSVPSSSAAYSKKMNFPHRMASLMRFREKRKERNFDKKIRYTVRKEVALRMQRNRGQFTSSKSKAEEATSVITSSEGSPNWGAVEGRPPSAAECHHCGISAASTPMMRRGPDGPRTLCNACGLMWANKGTMREVTKGPPVPLQIVPAATNDVQNGIVEATGVEQHNSAVEEAVSAANGHESQSGVA
OsGATA18	LOC_Os03g47970	Chr3:27269705-27274117	III	MPDAAAAAAAAQDADAVMRDAPADAAAGGGDNDDDDGDDGTEEDEEEDDDEEGDEEELPPAEDPAAPEPVSALLPGSPNQLTLLFQGEVYVFESVTPEKVQAVLLLLGRSEMPPGLANMVLPNQRENRGYDDLLQRTDIPAKRVASLIRFREKRKERNFDKKIRYAVRKEVALRMQRRKGQFAGRANMEGESLSPGCELASQGSGQDFLSRESKCQNCGTSEKMTPAMRRGPAGPRTLCNACGLMWANKGTLRNCPKAKVESSVVATEQSNAAVSPSGIDNKELVVPNPENITASHGEVMGDSTPANEAEIGAPKAQSQ
OsGATA19	LOC_Os03g52450	Chr3:30094292-30099092	III	MAAEPPADGRDPPADDGAAGDGAVESAAAEALLSAASEQLTLVYQGEVYVFDPVPPQKVQAVLLVLGGSDMPPGLVSMAVPTTFDEKSTTVAARRVASLMRFREKRKERCFDKKIRYSVRKEVAQKMKRRKGQFAGRADFGDGSCSSAPCGSTANGEDDHIRETHCQNCGISSRLTPAMRRGPAGPRSLCNACGLMWANKGTLRSPLNAPKMTVQHPADLSKTGDTDDSKANLCAEHNQTTMKTDTEMVPEQEQKADVLPPTKEEDSMATS
OsGATA20	LOC_Os06g48534	Chr6:29365981-29370366	III	MARFEEEHRALGAEEEYEEEEDELEEEEEEMEEDEDAQHHEGVGGEVAVPMDAEAAAQLDPHGGMLAASGAVQPMASNQLTLSFQGEVYVFDSVSPDKVQAVLLLLGGRELNPGLGSGASSSAPYSKRLNFPHRVASLMRFREKRKERNFDKKIRYSVRKEVALRMQRNRGQFTSSKPKGDEATSELTASDGSPNWGSVEGRPPSAAECHHCGINAKATPMMRRGPDGPRTLCNACGLMWANKGMLRDLSKAPPTPIQVVASVNDGNGSAAAPTTEQEIPAPATVNGHESST
OsGATA21	LOC_Os04g46020	Chr4:27260209-27264560	III	MGKQGPCRHCGVTSTPLWRNGPPDKPVLCNACGSRWRTKGSLTNYTPMHARDDIDAEEPRASKLKPPTLKLKEQKQLKKNPSHITMENGPFSDQNFRKMGDPDLSNRSGSGSALSYSESCAPYGTADASEMTASAQSHAWESLVPSKRRSCVTRPKPSQMEKLAKDLNSIMHEEQLLYLSGSSEEDLIYHSATPVDSFEMGYGSMLLRPNSKSLEEESEASSIPADNKSYITSESYSGSVSFVYSESKATSNQNVITEQPKKFLVQTSDNARRANLHTENQDTLENANSPLVSLHMEGKDSEETRVKTSASNRLTKSTMNPLKRPHDTHFQSSVELRGTMRSPKRVSKYGDAMGLKCQASFMPKPGNGKDLACSDRALNLFMLPPDKLSMLVPPQYANT…
OsGATA22	LOC_Os03g08370	Chr3:4272870-4277474	V	MQFEDGGDVHVGAGEGEDGGRVTVDELTRCLRCGISANATPHMRRGPEGRRTLCNACGIAWAKGKVRKVIDSDTPMDNAMFAQMVPELSMEFDDEDKAYEFYNRYAGHVGFSVRKSSSDKSAENITRSRTFVCSREGFRKDKKGAKEVKRPRPETRIGCPARMSIKITSDGKYRISEFVPDHNHQPAPPSTMHMLRSQRVLTELQTTEADSSEESATPSRFSSCSLVKQAEVIRHTNFLPAEYRCSLCSKRKKNMQPGDAGVTVKYLQSMQLSNPSFFYAVQLDEDDKLTNIFWADSKSRTDFSYYSDVVCLDTTYKINEHSRPLTLFLGVNHHKQISIFGAALLYDESEESFKWLFDTFKIAANGKQPKTILTDWSMAATTASAITAAWPGTVHRLCP…
OsGATA23	LOC_Os07g42400	Chr7:25371994-25376165	V	MRVWLGRVGGGDAMMHMLVAPDGGGGGEMPPPYGGAAAAPPPPMEQELELHRDNADDGLDGHVRCLRCGISGNATPHMRRGPDGPRTLCNACGIAYRKGKMRRMIEAEPPIDEAALAKLVPEVGMEFESEDKAYEFYNKYAGHVGFSVRKSTSHKSSGNITKVRTFVCSREGYNRDKKSLEAKKPRLDTRIGCPARLIIKVTPESKYRVTDFKADHNHQLAPPSTMHMLRSQRILTELQSGEAELSDDSVMTPTTKATGDLVVRQIGFLRSISLLPADYKNYLRSKRMKAMQLGDGGAILKYLQTMQMENPAFFYTMQIDEDDKLTNFFWADPKSREDFNYFGDVLCLDTTYKINGYGRPLSLFLGVNHHKQTIVFGAAMLYDESFESYRWLFESFKIA…
OsGATA24	LOC_Os10g32070	Chr10:16847405-16849151	VI	MVVVDGLHDGGGGDLQALLDDAGVDDVAARGGGEVEEEVERPSNEDAFPAVEKMATAAAAKGLQCRHCGTTETPQWRHGPEGHRTLCNACSMRYRSGKLVPEYRPLRSPTFSPELHSNRHHRVLQLRRRPGPQSAAPSPAAVARYGGEAKEEEEELAWVSNKDAFATVETTMAPSPRVVETPPEHDHRPANTPTTSPEPHSDRPRRVVQLPRRLQEPSASANLAHAVAATARAGRECAHCGTTKTPAWRLGPDSRRKLCNACGNKYRSGQLNSTTFSQNSQEQKKKSKSSACSRERKRSAVAATVVVGGGLRDDAAAIADEHLDGGDLQALLDDVALDDVAARGGGDAGEAKEEEEELEWLSNKDAFPTVETMSPAPPENRTKAPVPPAGWQCRHCGST…
OsGATA25	LOC_Os12g42970	Chr12:26693519-26696516	VI	MDVHPPNAAASSLEELFPHQPATESDRSGIEWLSVYVEDCLSTSASCTNPVSAELPPITMASQGAAKPKLPPRSSTNARKKKRSLASVISDTDDQHCITLFVEPPLLLLDHKDWLAESELILPKKDKDEELVQEQEQEEEENYKMSAGMQFQQEQLVITCSYCLSSQSPQWWDGPSGPTCDACRLRIEARNGHTTSSKKRYGQEIDKEQDIGKRRDKKKIKKAVYVNDELLSEEPMKRCTHCLSYKTPQWRTGPLGPKTLCNACGVRFKSGRLLPEYRPANSPTFVSDIHSNSHKKVMQLRNSVPHPRK
OsGATA26	LOC_Os12g07120	Chr12:3496286-3497437	VI	MDGDGDVGGGGGGGGGGGVRYVLALPAMASLAVLIAHLDAAVPVPRRPRSYLPRAVPMAWWAFRLPVFRPPPPPPPPPAKNPVKEEEGVARVVVVVAPPPPVDPGEEEAGKRAAKRARRCLNCDAVETPQWRSGPMGRSTLCNACGVRLRAVGSLPEHRAPAARTTTAAPASPPDSPIWTPGHKPPSSSPDIYLVRRTPKLPVTRPPRTKQAPPTAPAPAPPPPPPQPASPKTKTKAKAKKPKRKRSCVHCGSTETPQWREGPTGRGTLCNACGVRYRQGRLLPEYRPKGSPTFSPSVHAANHRQVLELRRQQRQSTNPSTPPPPPVSAAEPIPDEQKEEVVSVPVAAAAPATDGGAASSLDALLLDGPSAPLIVDGDDFLVS
OsGATA27	LOC_Os03g03850	Chr3:1733298-1734113	VII	MRKPTPYVSLHDVVAFDFVDGDVPFDDLVDGEGLCCPDDPFEEVMRCLSAVDDPFLAAFKLDCSPPTPAADADVDSRSEEHMHADVGGGLDLQRAVGGGDEKAGTPSTVDDVPWLQASAVARKPRRAPAAVRKRVWSLVSPQLATAAAAAVDNSRDEVSSGGGGGGEGGEHCSRPAKRRRKCGEEKRCGHCQTTETPQWRVGPDGPSTLCNACGIRYRIDHLLPEYRPSTSPGFGSDGYSNRHRKVVKLREKKRKKAMLAATATALTSGPV
OsGATA28	LOC_Os11g08410	Chr11:4432776-4434071	VII	MPKPTPSSSSFLDFTGGVDGDDDDPSCPFEGLCCPDDPLDQVLNFDSSDFGHVFFESLDVELFLPRGGPSRGAGEEDSKGAVERVAFGSSAAVESELGGVGGGGAGSEVSVPGGAGGGRGEDMETEALDVKPVVGVGAGGAMGAHVAGGVGAPGAFPESKQLVPWPCAVGAGASAPGAAPDNRLLALPDVRFDALTAEGAAPGGERGKTIPDSVSKNGLPTLPGVRSATPTAPPATPFRLEWDHAAAPSSSATTTPSDSSLSSPPSLSSVFPRIARVFPSRTKPRRRRTLRRQHWSLICPLHLVPVAAAADAARGKSISELNASASAATDAGTPSINDGGGGSYHRRVVGRQRNRQVRKDRRCSHCGTSETPQWRMGPDGPGTLCNACGIRSKMDRLLP…

## Sheet: Apple
Gene Name	Gene ID	Location	Subfamily	Amino Acid Sequence
MdGATA1	MDP0000248942	Chr1:13934145-13930794	A	MAVFCLVARKTRENAQFPPVLTTICDGENDRTELYRRYRLREPLRHHRRPPRFPNRRRRVRPRPRPQLRRRLQLLLPLARPFRLAPASQRRRLLLQLRLRPLRRARRSGESHSPSSPRFLSRCLRGIYQCRFHGISIEDIVQLEWLSNFCEDSFSGGSLTINKPDISFINREPSHQQFQTSSPISVLDSSSSCSVEKNVPQSPGAVVPGKRGRARSKRPRPATFNPRSAIQLISPASSVTEAEALQHQQLLPPKVHSDSENFAESRPVIKIPRQASGEQKKKKKIKLTLPQAPAEGNQSSGTTQGAVRKCLHCEITKTPQWRAGPMGPKTLCNACGVRYKSGRLFPEYRPAASPTFVPALHSNSHKKVIEMRNKGGEVVPFGETTTAMTETPELIPNTN…
MdGATA2	MDP0000131803	Chr2:6016185-6017608	B	MTPPPYHNLSPPSPFNLELSGDHDLQYHHLFNLEPQTSFSSSLSSPLFLTPAQVQARSDDHYRKPQQFQFQLLEADHNIVPYGGSRDHDHQAIENEGGNGTVLKLSISKNGADGSGNPSTDHEVNTSSVKWMSSKMRMMWKMSNPDHTSSSSNSSGDKPISMKLSSHKFEEQKPQHPSSQLGAEMISCSNNSSNNMSSLPIIRVCSDCSTTKTPLWRSGPRGPKSLCNACGIRQRKARRAMAAAAAAAAASGTTLTVAAPSMKSSKVQHKDNKSRVSSTVPFKKRPYNKLTSSPSSRGKSKKLCFEAPTAAAATTALQRVFPQDEREAAILLMALSCGLVHG
MdGATA3	MDP0000220844	Chr2:12250701-12249118	A	MGGCIKCEGAQXKKKATDASSPNSMLYQTHPXLFIPIPSLSPFTCSILSSTSTSPLSLSSHSLSPPLLLSSSQLSPPQQVGTEMECVEAALKTSIRKEMAVKAAGPQAVVFDDLLWGGAVVNGQNACDDFSVDDLLDFSNEDGFFVTEGEEEDDKEKVKAFVSVSPQKQNQETEKSNLSEKVEPASELSVPADDLVNLEWLSHFVEDSFSEFATALPAVFVPENPMSEKRPDPETAFPEKPCFKTPVPAKARSKRTRTGGRVWSLGSPSLTESSSSSSSSSSSSPSNPWLIYPSTQNQEPGEPVLSLEKPPKKPKRRLVDGSSSQPPRRCSHCGVQKTPQWRTGPNGAKTLCNACGVRYKSGRLLPEYRPACSPTFSSELHSNHHRKVLEMRRKKEGPG…
MdGATA4	MDP0000310271	Chr2:12875528-12871794	B	MATPWAVRAELPKGLICALTAPFCKMGLPPLATATSCKWKDMEGVEEAASIDPWSLRRRVGIGCSRRRRSRRRLRTPGKSIRLFASPTMKRFVFALFDCVLLAYNVANVERFVFMRGKLNDGLLFAKMPMNSGDLGRRGNDGCADVQREKGGGRGTPSTRLTDNDVVSDDRHSXNGERRSGNCVSNFCWDLLQPNKSSPSSHHKNSNRGGNINGVTNGGSGNNDPLLARRCANCDTTSTPLWRNGPRGPKSLCNACGIRFKKEERRATAAAASGGGSSVIGMESNGYQHHNSWIPHSQTQKMPCFGNEFRFMEDDTAHHENDINGIPFLSWRLNVTDRPSLVHDFTR
MdGATA5	MDP0000166889	Chr3:10512418-10509385	A	MTAVSADVAKLTKRENISDMDGSLPADGAFNYESILSALDFPMEDIDDSVEDNDWDTKFQDIEPPPNIDQLLGPGIFSYDDEKKHTNLSTPLMVKQYGHMYQRPQFPSVTCETIRSRVSLRKDGLESIGSCAAQFEPKFEKRTRSKLSRSRRANPIIFSTQFILSTSSNSSASENLYRWDACEFDLEASRTEDTSNTAKRKQKKKTGKLSMDEAGESRETKRCTHCQVTKTPQWREGPLGPKTLCNACGVRYRSGRLLPEYRPAASPTFVASVHSNSHKKVIELRSKSCQGASMGILSSAQ
MdGATA6	MDP0000309356	Chr6:6138520-6143776	D	MGKQGPCYHCGVTSTPLWRNGPPDKPVLCNACGSRWRTKGTLVNYTPLHARAEPDDFEDHRVSRVKSISVNKSKEIKLVKRKQNPESMVIGGVNSDYSHGFRKIIEEDKSNRSSSGSAVSNSESCAQFGSGDASDLTGWILVTVNIQLKMFELSSDFSIYEKLVYFDLNRFKVTITENCDRRMKLMPNVVSFSGPAQSMVWDSMVPSRKRTCIGRLKPSPVERLTKDLYTILHEQQSSCFSGSSEEDLLFESETPMVSVEIGHGSVLIRHPNSIAREEESEASSISVDNKQCLANEVYSRSATLFVHNNNKGVNMASTVSGRMNNVVGEGMQHEPLKRDKSQLDNFQILGNHNSPLRHVDLNDILNFEEFTRQLTNEEQQQLLKHLPAVDVVKFPYRLE…
MdGATA7	MDP0000528111	Chr7:9853506-9854341	A	MEDFFPVXDLLDLSNDALFSPSAASSTDSMDLHHHPPPXDHLHGTTTTTSXFAPATTYTDFTNNLLMTWRNWSGYRASSTTPLPXSPTTDLTGSASFQNEASFMFPSRVRTKRSKWAGPXXPQNXPARPNRPKREPSEASPSPLRCTHCASEKTPQWRAGPMGPKTLCNACGVRYKSGRLVPEYRPAASPTFVLTQHSNSHRKVLELRRQKEASQQQAPQEQPQQHRPHQQQFYLHRDEFRVC
MdGATA8	MDP0000824445	Chr8:3433293-3434379	A	MECVEAALKTSIRKEMAVKATGPQVVVFDDFLWGGAVVNGQNACDDFSVDDLLDFSNEDGFVETEAEEEGDKEKVKGFVSVSLQKQNQETEKSNLSEKIEPASELSVPADDLENLEWLSHFVEDSFXEFXTALPAGFLPEKPKSEKRPDLETPFPEKPCFKTPVPAKARSKRRRTGGRVWSLGSPSLTESSSSSSSSSSSSPSSPWTIYPATQNQESAEPVSSVEKPPRKPKRRLVDGSSSQPPRRCSHCGVQKTPQWRTGPNGAKTLCNACGVRYKSGRLLPEYRPACSPTFSSELHSNHHRKVIEMRRKKEGPGTPEPSTTIXPAVPSF
MdGATA9	MDP0000255235	Chr8:3446068-3443115	A	MECVEAALKTSIRKEMAVKATGPQVVVFDDFLWGGAVVNGQNACDDFSVDDLLDFSNEDGFVETEAEEEGDKEKVKGFVSVSLQKQNQETEKSNLSEKIEPASELSVPADDLENLEWLSHFVEDSFXEFXTALPAGFLPEKPKSEKRPDLETPFPEKPCFKTPVPAKARSKRRRTGGRVWSLGSPSLTESSSSSSSSSSSSPSSPWTIYPATQNQESAEPVSSVEKPPRKPKRRLVDGSSSQPPRRCSHCGVQKTPQWRTGPNGAKTLCNACGVRYKSGRLLPEYRPACSPTFSSELHSNHHRKVIEMRRKKEGPGTPEPXKKXQIDRPRNCVAAGGNRMHAK
MdGATA10	MDP0000137305	Chr8:6302217-6303822	A	MIGQSFIDDIDCGSLFDTIDDLLDFPTDDVESALGPAPDCNAAFNSSSLWPSQSXSLQPPNEAVFSGNSASDLSAELDVPIEDIVQLEWLSNFCEDSFSGGSLTINKPDNSFVNNESSHRQFQTSSPISVLDSSSSCSVEKXVPQSPGPVVPGKRGRARSKRPRPATFNPRPAIQLISPASSVTEAEALQHQPLLPPKLHSDSENFAESRPVIKIPXQASGEQKKKKKIKLTLPQAPAEGNQSSGTTQGAVRKCLHCEITKTPQWRAGPMGPKTLCNACGVRYKSGRLFPEYRPAASPTFVPALHSNSHKKVIEMRNKGGELVPFGETARAMTETPELIPNANHSISLDYM
MdGATA11	MDP0000237740	Chr8:8006176-8007928	B	MMTPVYLNPPPSPFSHVEQANDQEQRLKLFISSSYTNQAAASSCSSLISSFPTFFDSFEDQRAGSSSTTTTTTTLGHDQSLLYHHKADKHIRDCGTRTYDQASKSSSLVQPHVVDVIGNKDHRLMSAYADHEREINGRGGEEEGKSNNNIRPRAVKWMSSKMGLMQEMTNPDLAPAGTTGNHIPAAAEIAEHKFRVVQYQENSDETSFSRNNNKTTPAVRVCSDCNTNTTPLWRSGPRGPKSLCNACGIRQRKARKAMAEAAAAAANGFVVGATDTSSAKGKVANKEKKXRGSHSKNKSKLIVTDTPSVPPNNKINSNNNKICFKGLGFQRVFPQDVAEAAILLMELSCGLINHS
MdGATA12	MDP0000248210	Chr8:14311018-14309668	A	MEAPEYYKKTFCPQFTPEKRHSFDSSNNKTAVGGGGDHFMVEDLLDFSNDDDAVITDGGCPAAFDNVIGNSTDSSPLNVIDSCNSSSLSGSEPNFGSRNLADGPFSSDLCVPCDDLAELEWLSNFVEESFSSEDLQKLQLISGMKPRPDQAAFETSQFQPDPTLTNNNPNGNNNPIFNPEVSVPAKARSKRSRAAPCNWTSRLLLLSTPEQSDVVVSAAEAASPLPPPSSTGKKTVKSAPKKKESQEGSGGGPGDGRKCMHCATDKTPQWRTGPMGPKTLCNACGVRYKSGRLVPEYRPAASPTFVLTKHSNSHRKVLELRRQKEIVRAQQTFIHQVPPPHHHHHHHQNMVFDVSNGGDYLIHQHVGPDFRQLI
MdGATA13	MDP0000316985	Chr8:24421708-24409498	C	MTMPNPIPACDNNNTGAAXSIDNAHIQYDSHTLEDGGIVXVXDGSSDGVYVQAVLLLLGGNELSPNAQGTELASQNPRATEDFPRCSQPHRAASLFRFRQKRKERCFDKKVRYGVRQEVALRMQRNKGQFSSSKKSDGDGNWSNGQESGQEDTHAETFCKHCGISSKSTPMMRRGPSGPRSLCNACGLFWANRGSMRELSKRSHDVKRTEQGXXSDTKDLDSVTAIDAHNNLVPFSNAVNPQPLEAGPFEEHGRGQIQVEDDDGDYEDGGDGMEDMEEVHVNPVQAVLLLLGGRDVPTGVPTVEVSYDQNPRGVGDTPKRSNXSRRIASLVRFREKRKERCFDKKIRYTVRKEVAQRMLRKNGQFASLKQTSGASSWDSTQSCPQDGTPQPETVVRRCQ…
MdGATA14	MDP0000283079	Chr9:12686981-12694279	C	MDDISGSNASMHMSDEVHLQYMQEHEHPQGLXQMSNGNGVADDHDDGSGAGTGGAELSEVNVQSEPVNLSDXXSGMVDHSGNNGDQLTLSFQGQVFVFDSVSPEKVQAVLLLLGGREVPPGMXAXPLTTQHDNRALTSIPQRLSVPQRLASLIRFREKRKERNFDKKIRYTVRKEVALRMQRKKGQFTSSKPNSDDSASAITSWGSNENWGQDGNGSIPQEAVCRHCGTNEKCTPMMRRGPDGPRTLCNACGLMWANKGISMSDSNSPSPACLLLFYYLSFFPPSILHLSHHQIPNSIPPPSNSMSTVQINRSAANSDVRFSKQTTALAKPVIRETPNPPRNPRIQPKLVRIIHADADATDSSSDDNEDSVVPTVKRRVREINLEVSSPSSASSSPPCS…
MdGATA15	MDP0000462997	Chr9:20613037-20609391	A	MELPEFYRGGYFNGGAAKLSPGDKPTGGDFTVEDLLDFSNEDPFITTAADGGSFHNPAAESSAVTAVDSCNSSVSGGEPHFSGNRSFDDSQFSGDLCVPCDDLAELEWLSNFVEDSFSADKDLQSLQFLSVSNTTKPQTPETCSSSETPQNALLFPSETPLPGKARSKRSRAAPGDWSTRLLHLITPNNNTKPPKTTLPKKRDAAIGAGNSNSGSDSSGRKCLHCAAEKTPQWRTGPLGPKTLCNACGVRYKSGRLVPEYRPAASPTFMSARHSNSHRKVLELRRQKEVQRSHHHHHQYLSPGSIFGVSNGGHDDYLIHHHNIHGANQAHHHELSYLECLICSIFHRYNLTGIIDGSVLPPPKFLHDAFGNSSTPLNPDYVTWFENDQTILIWLNSTLF…
MdGATA16	MDP0000777336	Chr9:22364149-22365215	A	MEYCMEARALKSSLRRELAVKSTQHVLLEELWCATGISGVPSEDFSVDDLLDLSNDEFGNGSVEEEGEERDSVSVDDETSNSSNSVLADSDSGLATQLVVPDDDLAELEWVSHFVDDSLPDLSLLHTIGVQKPEALLANRSESEPKPAQLRASLFPFEVPVKPRTKRCRLASRDWSLSSSSSPSSPSSSSGSGLSFSTPCLIFNPVQSMHVFVGEPAAKKQKKKPAVQTGEGSIGGQFQRRCSHCQVQKTPQWRTGPLGPKTLCNACGVRFKSGRLFPEYRPACSPTFSGDVHSNSHRKVLEMRKRKEVGEPEPRLNRMIRSF
MdGATA17	MDP0000275252	Chr11:11559538-11556029	A	MTAVSADVTKLTKRERPNRVLRELGIRACAVNISDMDGSLPTDGAFNYESFLGNDILSALDFPMEDIDDSVEDNDWDXKFQDIEPPPNIDQLLGPGIFSYDDKKKHTNLSTPRTRSKLSRSRRANPVTFSTQFIPSTSSNSSATENLYHWDACKFDIESSRTEDMLNTTKRKQKKKTGKLTTDEPGESREAKRCTHCQVTKTPQWREGPLGPKTLCNACGVRYRSGRLFPEYRPAASPTFVAAVHSNSHKKVIELRSKGCQEAVMGILSSAR
MdGATA18	MDP0000338280	Chr11:11562266-11565910	A	HLLLLLSSFFFSSATLSLSPLSSLLSSNIDSHQLSLSLSVEVLTGTMTAVSADVTKLTKRERPNRVLRELGIRACAVNISDMDGSLPTDGAFNYESFLGNDILSALDFPMEDIDDSVEDNDWDXKFQDIEPPPNIDQLLGPGIFSYDDKKKHTNLSTPYEQMYQPQFPSVTCETIRSKGSLRNDDHESIGSCAAQFEPKFEKRTRSKLSRSRRANPVTFSTQFIPSTSSNSSATENLYHWDACKFDIESSRTEDMLNTTKRKQKKKTGKLTTDEPGESREAKRCTHCQVTKTPQWREGPLGPKTLCNACGVRYRSGRLFPEYRPAASPTFVAAVHSNSHKKVIELRSKGCQEAVMGILSSARX
MdGATA19	MDP0000309902	Chr12:27797446-27810929	B	MTPPPYHNLSPPSPFNLELSGDHDLQYHHLFNLEPQTSFSSSLSSPLFLTPAQVQARSDDHYRKPQQFQFQLLEADHNIVPYGGSRDHDHQAIENEGGNGTVLKLSISKNGADGSGNPSTDHEVNTSSVKWMSSKMRMMWKMSNPDHTSSSSNSSGDKPISMKLSSHKFEEQKPQHPSSQLGAEMISCSNNSSNNMSSLPIIRVCSDCSTTKTPLWRSGPRGPKSLCNACGIRQRKARRAMAAAAAAAAASGTTLTVAAPSMKSSKVQHKDNKSRVSSTVPFKKRPYNKLTSSPSSRGKSKKLCFEAPTAAAATTALQRVFPQDEREAAILLMALSCGLVHG
MdGATA20	MDP0000172464	Chr13:33539407-33538345	A	MEYCIEAKALKSSLRRELAVKSTQHVLLEELWCATGISGVPCEDFSVDDLLDLSNGEFEDGSVEEEEEEKESVSVDDEISNSSSLVLPDSDSGLATQLLVPDDDLAELEWVSHFVDDSLPDLSLFHTIGTQKPEALLMNRFEPEPKPVPLRAPLFPFQVPVKPRTKRYKPASRVWSSSSSCSPSSSPCSSGFSFSTPCLIFNPVQSMDVFVGEPAAKKQKKKPAVQTGEGSIGGQFQRRCSHCQVQKTPQWRTGPLGPKTLCNACGVRFKSGRLFPEYRPACSPTFSGAVHSNSHRKVLEMRKRKDVGEPEPLLNRMIRSF
MdGATA21	MDP0000739900	Chr15:829209-830943	B	MTPVYLNPQSSPFFHVEQANDQDQRLKLFISSSYHNQAAASSCSSLISSFPTFLDSFEDQRAGSSTTTTHGHGQDHSLQYHHKTDNHTWDCGTSTHDQASSPSSLVQPHVVDVISTKDLRLMSAYADHEREINGRGGEVGKSNNNIRPRAVKWMSSKMRLMQKMTNPDLALAGTTKNYVLAAAEITEHKFQVVQYQENSDETSFSRNSNNTTPDVRVCSDCNTSTTPLWRSGPRGPKSLCNACGIRQRKARRAMAEAAAAAANGFVVGATDTSSAKGKVANKEKKPRGSHSTNVTRCKNKSKLIVTDNASVSPNNKINSNNNKICFKGLGFQRVFPQDVAEAAILLMELSCGLINHS
MdGATA22	MDP0000290156	Chr15:3316892-3318271	A	MEAPEYYQNSFCPQFTPEKRHPFDNNKTAVGGGGGDHFKVEDLLDFSNDDDDVITDGGCSAAAAFENVAGNSTDSSTLTVMDSCNSSSLSGSEPIFGSRNLADGPLSSELCVPYDDLAELEWLSNFVEESFSSEDLQKLQLISGMKARPDEAASETGQLQPDPTRTNNNPYSNSNPIFNPEVSVPAKARSKRSRASPCNWTSRILVLSSTKEQSDVLVSAEEAATLLPQPSSTGKKSVKSAPKKKESQEGSGGGPCDGRKCLHCATDKTPQWRTGPMGPKTLCNACGVRYKSGRLVPEYRPAASPTFVLTKHSNSHRKVLELRRQKEMGRAQQTYIHQVPPPHHHHHQNMVFDVSNGGDYLIHQHVGPDFRQLI
MdGATA23	MDP0000190038	Chr15:14696971-14695473	B	MAPPPYHNLSPPSPFTLELSGDHHGDHDLQYHHLFNLEPQASFSSSSSLSSALFLTPAQVQGRSDDHYREPHQFQFQLLEADHNIVPHGGSHDHDHQAIENEGGSGTVLKLSISKNGAVGNGNPGTDHETSTSSVKWMSSKMRMMRKMSNPDQTSSSSTSSDDKPISMKLSSHKFEEQKLQHPSSQLGADMISCSNNSSNNMNNVPIIRVCSDCNTTKTPLWRSGPRGPKSLCNACGIRQRKARRAMAAAAAAASGTTLTVAAPSMKSSKVQPKANKSRVSSTVPFKKRPYNKLSSSPSSRGKSKKLCFEDFTISMKNNSSSGNPTAATTTTALQRVFPQDEKEAAILLMALSCGLVHG
MdGATA24	MDP0000253174	Chr15:19429344-19428281	B	MHRCSSGSSHGGNMVGGPCSCGVLHHTQSNSSFSMLFSMPNHHKPYDHIHHETSYDHHHMYPFASPSSSVDCTLSLGTPSTRLTENDAVSDDRRARNGERRSGNCVSNFCWDLLQPNKSSPSSHHKNGSRGGNINGVTNAVSGNNDPLLARRCANCDTTSTPLWRNGPRGPKSLCNACGIRFKKEERRATAAAANGGGSSVVGMESNGYHHHNSWIPHSQTQKMACFGNEFRFIEDDTVHHENDMNGIPFLSWRLNVTDRPSLVHDFTR
MdGATA25	MDP0000263391	Chr15:27297461-27299480	B	MASNQFKFNYTNPAVGTTSRAYNVPKPPKPDDYCDIDXTNKTSXTGGSRKRNLTKVRTXKLDENXIXXNFNCRVTNSPMWRKGPLGPKSLCNRCGIRYRKMKMKEEMEREGKRASEFFPLKFGFSGGFLFATAVSDLMTTTFRSMMTXSAESSSAKLSASSASSSAKNSKVLVLKARENF
MdGATA26	MDP0000192617	Chr15:38618274-38622560	C	MAAVNPQPLQARPIEERGRGPIQVEDDDGDYEDGGDDGMEDMEEVHVNSVSVEKCAGGGGGGGGGGVVMASRTSELTLSFEGEVYVFPAVTPEKVQXVLLLLGGRDVPTGMPTVEVSSDQNTRGVGDTPKRSNLSRRIASLVRFREKRKERCFDKKIRYTVRKEVAQRMLRKNGQFASLKQTSGASSWESTQSFLQDGTPQPETVLRRCQHCGVSENNTPAMRRGPAGPRTLCNACGLMWANKGTLRDLSKSGRNLTVDHIEPGTLGRLSKKVDEGSNDASVNPDEEDSQETAEDLTNSFPMGIVSPANDEQVCLDHQINLQPTDDDWYQINLYPNGVLNGIILITYYNPHDKCCVDVIYTTPESFPQAIPCADSTVQGEKCEVKKRALDHYVRRRYNN…
MdGATA27	MDP0000129092	Chr16:11187055-11181509	D	MSDFVYLLIALEVPLIPKIPSQSKYLYLKNDSDINECTPLWRNGPSDKPVLCNACGSRWXTKGTLVNYTPLHARAEPDDYEDHRVSRVKSISVNKNKEIKLVKRKQNPESVVAGGVNSDYSHXFRKLTEEDTSNRSSSGSAVSNSESCAQFGSGDASDLTGPAQSMVWDSMVPSRKRTCIGRPKPSPVEKLTKDLYTILHEQQSSYFSGSSEEDLLFESETPMVSVEIGHGSVLIRHPNSIAREEESEASSISVDNKQCHANEAYSHSATLFVHNNNKGVNMASTVSGRMNNLSGQGMQHEPMKREKSQLDNLQILGNHNSPLCHVDLNDILNFEEFTRQLTNEEQQQLLKHLPPVDDVKFPYSLKNMFDSPQFRENLTSFQQLLAEGVFDISFLGTKT…
MdGATA28	MDP0000542350	Chr17:13609421-13605702	A	MHANSPVPGSVNSRLVWRPAWAGCQAIERAGEECSEEVLEWLSNKDAFPPVETFFGIDLSFAGIPWEGEQLSTNQSDNSGKDDMTKAETPMMAKTVGRQCHHCGTRKTSRWQAGPLGPKTLCNACWCWYKSVMIGGKCQHCGTLNTPQWRRVGRDTLCNACAIKLKHRSEILRRKCQDCETKKSTPQWREDCPKGKKALCDACYVRYKSDIIGRKCQRCGVGKTKPWQNWGEGPLGKNTLCNNCHIRYKVEINGRKCQHAGLETPCDGAQVPLERTPCVTTVG
MdGATA29	MDP0000542351	Chr17:13612807-13609539	A	MIGRKCQHCGTEKTSQWRPGPHGNKTLXXACXXRYRKSGKLVPEYXPASSPTFSRELHLNRLSKTLRGGEVVAQRDXTTGGGDEGRSGRK
MdGATA30	MDP0000401351	Chr17:13617391-13616848	A	MIGRKGQHCGTETTPQWRPGPHGNKTLCDACEVRYRKSGKLVPEYCPASSPTFSRELHSNNLSKVMNLGHVVGAFPFVVWADLDLLVWARLSYVGQCSILNYDERNSNLSHIVLTALL
MdGATA31	MDP0000182176	Chr17:13620840-13617368	A	MESLDSLDDILNFHSDDAGAXDKAHDFKPSIAPSGVLCPDDPSRPFSQTEEGVEEELEWLSNKDAFPAVETFVDINLLIGQPAGIGTDKHQSPVSGARSKGRRRRESSSFPGTLEEHVFWSQSNNCKKDDKTIVKRTTGMAMIGRVCQHCGADETPQWRAGPLGPKTLCNACGVRYKSGRLVPEYRPASSPTFSSKLHSNSHRKIMEMRKQKHGTGIFPGDSGEQLFSNQAHKDSKDGRIKAKQQGQQLGENVSIAGFKRPCDGGQLSLESKPCVILVGLGQHCGTETTPQWRPGPHGNKTLCDACEVRYRKSGKLVPEYCPASSPTFSRELHSNNLSKIYLISHCQNLERNSQQAKTMGSKA
MdGATA32	MDP0000224540	Chr0:10061067-10060486	A	EEGVEEELEWLSNKDAFPAVETFVDINLLIGQPAGIGTDKHQSPVSVLDNGTTPTTTLMSSCGTLKPPQGARSKGRRRRESSSFPGTLEEHVFWSQSNNCKKDDKTIVKRTTGMAMIGRVCQHCGADETPQWRAGPLGPKTLCNACGVRYKSGRLVPEYRPASSPTFSSKLHSNSHRKIMEMRKQKHGTGMSA
MdGATA33	MDP0000566760	Chr0:67756423-67759428	A	MESLESFDELLDFPSDVGEEDKDEDFEASNALPGDDPSCQFSETEECSEEVLEWLSNKDAFPPVETFFGIDLSFAGIPWEGEQLSTNQSDNSGKDDMTKAETPMMAKTVGRQCHHCGTRKTSRWQAGPLGPKTLCNACWCWYKSVMIGGKCQHCGTLNTPQWRRVGRDTLCNACAIKLKHRSEILRRKCQDCETKKSTPQWREDCPKGKKALCDACYVRYKSDIIGRKCQRCGVGKTKPWQNWGEGPLGKNTLCRDQWEKMPACGTGNSLRWRAGPLGTNTLCDNCGLRYKSGRLFHEYRPASLTSFASKLQPKPPRKKKKIQNIETGIGGEAEIRVRKCQQCETEAXPKWRSGPXGLXTLCNACWHRYEISKKLVTQCCPASSHTFSKKLRSNRHRKL…
MdGATA34	MDP0000303048	Chr0:71581845-71585052	C	MTIDSIREPPPMSMYGHSQDMTMPNPIPACDDDDAGAADSIDNAHIQYDSHTLEDGGIVVVEDVSSDGVYVQGGSASSELRGPPYDGSSQLTLSFRGQVFVFDAVTPEKVQAVLLLLGGNELSPSAQGTELASQNQRAMEDYPRCSQPHRAASLIRFRQKRKERCFDKKVRYGVRQEVALRMQRNKGQFSSSKRSDGDSNWSAGQESGQEDCHAETSCKHCGISSKSTPMMRRGPSGPRSLCNACGLFWANRGGLRELSKRSHDIKRIEQGGEPDTKDLDSVTAIDAHNNLVPFSNGDNSALVAEN
MdGATA35	MDP0000703990	Chr0:72985521-72986183	D	MKRNSPKKTILSQNSPAGPNMPKREPLEASPSPLRCTHLASEKTPQWRARPIGPKTLCNACGVRYKSGWLVPEYRPSASLTFVLTQHSNSYRKVLELRRQNEASQQQAPLNPKPSYKSGPGSQSPSSLSFKPSSPPVSPVHRQQLQDQVRPRTTASICAFSATHDLGVHSVTIHVSCTPSEHLRQYLKTFANLHQIILDSQKRLRLLQRIGRGNAVVLWQ

## Sheet: Tomato
Gene Name	Gene ID	Location	Subfamily	Amino Acid Sequence
SlGATA1	Solyc01g060490.2	Chr1:64091164-64091861	II	MDLTDKVIGSEATEMTTPEVMISSEMEVKAAEMMISPEIKAKAPEVISSEIQMKTPEVISSEIQMKNCVNCGAMKTPLWRSGPAGPKSLCNACGIRSRKKKRDLLGLNKDEKKTKKSSANSASSSNVDKKKKKKICAVKNADAIPIHWTDLDDVEQAAFLLMCLSCSSVCA
SlGATA2	Solyc01g090760.2	Chr1:76179894-76180771	I	MDVYGLHSAPDLFRIDDLLDFSNDEIFSINNNSNNTDSNHHHQPHSHNSSAAGPANYYDALLPNSSDDFTDNLCVPSDDVAELEWLSNFVEDSFSNFPANSVTGTMNITSNTASFHGRSRSKRSRSTSSWTSSLQNSNATTSVKNKESSVYTRERSSSMDEDVPRRCTHCASEKTPQWRTGPLGPKTLCNACGVRYKSGRLVPEYRPAASPTFVLTQHSNSHRKVMELRRQKEMIHQPQQQQQMPPSTEEGMYGHHFRVC
SlGATA3	Solyc01g100220.2	Chr1:82030803-82030150	II	MDPNQKDESSGSEATGISKSCSDCKTTKTPLWRSGPSGPKSLCNACGIKYRKKKSSPIGLTKGATKKKEKPLSNSGSTEEVEYCKKGKMGNGKKDGKLSKVLRVKLMMLGKEVVILQRQRSAMKKPRKLDEVERAAVLLMALSCGSVFG
SlGATA4	Solyc01g106030.2	Chr1:85768997-85775355	III	MAEANRRANMYGRETMNAALHQDRHQQTQIDDDDDDDVVAAVGGGGSGGGGIESMDNPTPHIRYDQHHHSHSHALHNGGAGGSMEMNGVEGVSHNALYGPPSEIVPTAGSGASDQLTLSFQGEVYVFDAVSPEKVQAVLLLLGGYEVPPGIPAVNVVPQSQRASGDFPGRLNQPERAASLNRFREKRKERCFDKKIRYTVRKEVAMRMQRKKGQFTSAKSIPDEVGSSADWNEGSGQEEQETSCRHCNISSKSTPMMRRGPAGPRSLCNACGLKWANKGILRDLSKVPAPGTQDQTAKPGEQSHGEPNGSDDMAAIITPDDNNPVG
SlGATA5	Solyc01g106040.2	Chr1:85776954-85781923	III	MEAADNSRKMVGGQYGVVAFQQEYVNVPIRVDRYGGGGFEAHDISVGGGYEEAMSSGEELQVCSMPLVAGPVDSGRVMAVSSRTSELTISFEGQVYVFPAVTPEKVQAVMLLLGGCDVPSYVPNSNSVALPSTKSVENDVPTRQNISPRMASLIRFREKRKDRCFEKTIRYACRKEVAQRMHRKNGQFASLKEGGKSSADNIDSGDSAAQSEPTLRRCHHCGTNESETPAMRRGPSGPRTLCNACGLMWANKGMFRDITKGGSHVPFDKNEPGTPDIKLSTFAPENSYLKQHQEGSSGETKLTEENPSVTTAELDMQEAAENFADSSPFRIRSSSVNIDDEDNLDELANASGTEFEIPADFDEQIGIDSHMSVHWPVT
SlGATA6	Solyc01g110310.2	Chr1:88807166-88808244	I	MELIEARALKSSFLSDMAMKNTQQVFLDDIWCVTGINNGASEDFSVDDLLDFSDKDFKDPELHEDDEKTSFSGSSQKRNSQDSTFSGMESFGSLAGELPIPVDDMENLEWLSQFVDDTPSEFSLLCPTESFKDKTGGFTESRSEPVVRPVVKKTRVPCFPLPFPVKPRSKRSRQAGRTWSFPSSAVSGDSSSPTSSSYGSSPFPSGFFTNPVYDGDLFCSVEKPPLKKPKKNPSVETGSGRRCTHCQVQKTPQWRAGPLGPKTLCNACGVRYKSGRLFPEYRPACSPTFSLEVHSNSHRKVLEMRRKKETGEGIDSGLASMISTC
SlGATA7	Solyc02g062380.1	Chr2:28566551-28563645	I	MKFYPHVVYMVPVCYVFGQVTQQIFKQKMDYSGNCQSFVSGDDLFVDELLDLSNGFSEDEENENENNNSSSSQQIKECDKETVIIPSGKQDFGSLLGCEISLPGADLDNLEWLSHFVEDSFSEYSLTYSAGNLPGKSLKLHSNVEIPVREKPCFTAPLGAEREKNKPPSMSFSSSSSTTANSFWGELSVENKPAARKPKKKMEKRIGIGAKQCSHCGVQKTPLWRTGPLGEKTLCNACGVRFKSGRLLPEYRPASSPTFSTGLHSNSHRKVLEMRQKKETEPGPPVQSF
SlGATA8	Solyc02g062760.2	Chr2:29117142-29117986	II	MNSCGNAYCHGGPCTCNLYYNHENNNASSAYSMLYHEYHQKDENHSENMYSFASSPSSSSSSVDCTLSLGTPSTRLSNDERRLHDSSHEPQRRSSSYMSKCWNLLQNKNNHTSSTHHHKSGRGSSNNNVNSSSSNNIADPLVARRCANCDTTSTPLWRNGPRGPKSLCNACGIRFKKEERRASAAAAANGIGIGSESSTQHTINGSWVHHSQGQKMPCYTSAYGNHEFRFIEDHDDRDSDNAISFWPFLASQHC
SlGATA9	Solyc02g084590.2	Chr2:42257468-42256369	I	MTQNQTFGDDFSAAGAGQNGVSGDDFFVDDLLDFSNGFVEGEGDEEEEEGKNQGGEGISVQKPCSVSIAVSPLKKTEIDDKGKVTISVNEDFASLPVSEISVPTDDLDSLEWLSHFVEESFSGYSLAYPAGKLPVEKKTGDGEIPVEEKKPCFATPVQTKARTKRGRSSVRVWPVCSGSLTESSSSSTSSSSTTTMSSSPPTGSWFLYPTPVHSAESPGKPLAKKLKKKPASHGGNGPQQPRRCSHCGVQKTPQWRAGPMGAKTLCNACGVRFKSGRLLPEYRPACSPTFSTELHSNNHRKVLEMRRKKESEETGLTQPVQSF
SlGATA10	Solyc02g085190.1	Chr2:42744903-42744052	II	MMHRCSGSMVGPCSCGLFHNQSGSSGTTTSSAFSMLFSHEYSENMYSSSSSNVDCTLSLGTPSTRLINEDNHEKRSSVYSKHERLRSSSNCISNFWDILHPKQHVTTPQYKSTRGANNNSTTTDPLVARRCANCDTTSTPLWRNGPRGPKSLCNACGIRFKKEERRASAAAATANGGGGAETTTHQHWVHHHHHSQPTKMACFSSASYGNEFRFIEDNEHHRDSDAAATAIPFFPWRLNVADRPSLVHDFTR
SlGATA11	Solyc03g033660.2	Chr3:9531162-9530090	I	MLYRTAPHYSSSPLQMNSLEKALKTSYFRPETAMKMTHNQPSIDDFFVDNLLDLSNGFAEDEIEQLNEHPNGFNTQNLCSVSPQKKMEDENGDFGCELSYPENGLDNLEWLSQFVEEDSHSGYSLIGKLPVKKNKSVTENPVQVNSCFTVPVQTKPRTKRRRIGGRVWSFTGSSTSSASSSTITTTAESIVRFPASVSNRRKMKTEKPVQPRRCSHCGVHKTPQWRTGPMGAKTLCNACGVRFKSGRLLPEYRPACSPTFSSERHSNNHRKVLEMRQKKEERTGGDRFAPPVHSF
SlGATA12	Solyc03g120890.2	Chr3:63176776-63175555	I	MEASDLFVSGFFSHAGDEQIPNNINNNCNNFSVDDLLVIPKDDEVMADAFFNSITGNSADSSNVTVVDSCNSSVSGGDGQFNGNLSGRSFTDAPFPNSELCVPFDDLAELEWLSNFVEESFSSDDVQNLQFIPVANINSSSTVTTDSSSSATTFSTGPNSPPAFPADTSVPGKARSKRSRAAPCDWSSRLQLLLSPATSSSESNNISPPSVNNTTFATAKATKAPSKKRESVETPGRKCLHCASDKTPQWRTGPLGPKTLCNACGVRYKSGRLVPEYRPASSPTFISARHSNSHRKVLELRRQKDLQRHQAHHHQHQLLSQPTIFGVSNGGDEFLLHHHQNCGPNFRHLI
SlGATA13	Solyc04g015360.2	Chr4:5565168-5563153	I	MGSDFVDEIDCSSFFDHMEDLIEFSPENVCGGVDAVDCNDFPSIWNDPLPDSDPFFSGSYSNSASDFSAELSVPLEDIVQLEWLSTFVEDSFSCGGLTLGKEHCSVKKESSDSKFLTSSPVSVLESSSSSSSSSTSSSGPGKTLPPLSPCPRGPQRARTKRPRPTTFNPRSVNHLMFPTSVSPQQFVAPGVNSLDSENFAESPMKKKKKIKLSIPLAPIETNQDNYQPAPQAVRKCLHCEITKTPQWRAGPMGPKTLCNACGVRYKKGRLYPEYRPAASPTFVPSLHSNSHKKVLEMRSNVFPEEETHYKQAKPRRARPLITVQAENNTTASTTPTE
SlGATA14	Solyc04g076530.2	Chr4:59008668-59018395	III	MIPQIWLQKMNRQMQAMNVDIHFSGDGEEVPAGNEKAVGNFPVGYEGPVDSVKVTMPHQTVCSASDVVALQNRETDFDQLTISFRGKIYVFDGVTTQKVHSLFKLLGGYEYSPGTQALGLLSANQKDYVDHPVHCADPKRLESLIRFYEKRKKRCYEKKIRYGIRQEVAFRMKRKNGLFARKGSNGPKQENIPSEETRCIHCGTSSKATPMMRRGPDGQRNLCNACGLTWANKGIMRTLYKASYDNTELELEIATKPTMKLLNVPPLIKFLHQSASDLDALERKPYCINISSSHPTERLYIHTTDKSIMMAENPRPLQARPFEDHAPLQSLRMVEEEEEEEEEGDEDGAYEDDGGEETMDEAEDVSMKVLNHHQYGGQSQQLCGGGVVEVSRTSELTLA…
SlGATA15	Solyc05g053500.2	Chr5:62725425-62727742	I	METMYSKTCFMVDDDILNFSLDDDEEKYQTSSSSFESSNTLGFRQDDHNPSFPDYVEEELEWLSNKDAFPAVEFDLFSDHVIFDHHSPNSVLENNNNNCNVNLKDNAFTSHASSLLQVPMNHPVGTRSKRRRRIALQCDNSCVWGNQVKFNNTSTKQGLTLLKISMAKAKRGTSIGRTCQHCGVDKTPQWRAGPTGPKTLCNACGVRYKSGRLFPEYRPANSPTFSVELHSNSHRKVLEMRKQRI
SlGATA16	Solyc05g054400.2	Chr5:63468826-63467062	II	MVDLSDKQGLGSEEMSSGVTSPETSQSNVKTCADCGTTKTPLWRGGPAGPKSLCNACGIKSRKKRRAFLGLNNEEKKSKKSVVVGHKNIEVQHHLNQSCSSSSNSDDSKSSNFVKNIVSSSLKKKLLPFGKEEVVMQRPRSRSTQKRKLGEVEQAAFLLMALSCGSFYTHGRMKIDKERKNEKCCTLGSKSSTLWVG
SlGATA17	Solyc05g056120.2	Chr5:64660695-64658508	I	MGSNVVDEIDCGSFFDHIDDLIDFPLESENVGLSSTDCKDFPSIWNDPLPDSDSLFSGSHRNSASDLSAELSVPYEDIVQLEWLSTFVEDSFSGGGLTLGKENIPVEKEPSSQGKFQTSSPVSVLESSSSSSSSFSSSGEKTLPLSPCHRGPQRARTKRPRPTTFNPFPVFVAPVVPTESENFAESPMKKILKPAEPEQKKKKKIKFSIPLAPVETNQNPVAQQAVRKCQHCEITKTPQWRAGPMGPKTLCNACGVRYKSGRLFPEYRPAASPTFVPALHSNSHKKVLEMRTTIVPDNDIIARTSSPAIATQLEFNPSNVSVEEEHK
SlGATA18	Solyc06g060940.1	Chr6:35317423-35324369	IV	MGKQGPCYHCGVTSTPLWRNGPPEKPILCNACGSRWRTKGTLANYTPLHARPESDDLDDYRVCRVKNMSLKNKEAKVLKQKQNHDNTVVRTPPDYYQGFLKSLDEDTSNRSSSGSAISNTESSAQFGSTEASDLTGPAQSNKWEAMVPSRKRTCISRSKHSSVEKLTKDLCTILHEQQSSYFSGSSEEDLLFESDKPMVSVEIGHGSVLIRHPNSIGREEESEGSSLSVNNKRHYVNEAYSRLSAPPVNINRGVNLPNLGTEITKKPNSQGMEQHPIKRDKDHLEKLHILGHHTSPLCHIDLKDVLNYEEFVTHFSSDEQKQLLKYLAPVDSFAPPDSLKSMFHSSHFEENLSSFQKLLAEGVFDSSLPGVKLEDSRTLKRLILCYLTKSKWVEKYNLF…
SlGATA19	Solyc06g075140.2	Chr6:43016241-43019555	I	MVEQNYMDGISMGHIENEDFESILNGLDFSIQNLEADRLDEDWDATVYGELLGPIPSETLMSLPPLELTNVDNVFPEAQGNVIFQTGSPISVLENTRSCSGGRSAISFNFGSKGRRSKRARSSTLNPWLKMAPMPCTTSAAKKNSDSKIGKVNKRKLSSAMASPLFKRCTHCEVTKTPQWREGPLGPKTLCNACGVRYRSGRLLPEYRPAASPTFIPSLHSNSHKKVVEMRRKTVESSPEFDSQNFVPLGSYLLDEYF
SlGATA20	Solyc07g038160.2	Chr7:42820920-42822494	II	MTPPDHITPNFPFGLNNSNNNSLVTPNYHFFFNSTTNQTASFHHQHTQYYMQHEQLEVDNDGGSSYDLGKKNEVGSGLKLSLWKREDKLLSSEIKKLDQEKKKNSTNSACIKLKLGDQKQKPIQTDYCSNNIPIRVCTDCNTTKTPLWRSGPKGPKSLCNACGIRQRKARRAMAAAAAEGKTDQKVQQHKQNITTKVTSNNDVKPLKKRCKFGPSSSSTNNAPKKLGFEDFLINLSNKLAFQQIFPQDEMEAAILLMALSSGLVHG
SlGATA21	Solyc08g007190.2	Chr8:1754008-1748033	IV	MGKEGPCYHCGVTSTPLWRNGPPEKPILCNACGSRWRTKGTLANYTPLHARAEPCDFEEHRVSRFKNISMKNKEAKILKRKQSHHDAEVGTPDYSLGFRKVLDEDTSNRSSSGSAISNSESCAQFGSAEASDLTGPAQSNIWDSTVPSRKRTCFNRPKPSSVEKLTKDLYTILHEQQSSYLSASSEEELLFESDKPMVSVEIGHGSVLMRYPSTIGREEESEASSLSVDNKHRSVSDAYSRLTTPPVNISKGVNSPNMGTERIKKPTGPAIEQDQIKRNKDHLEKLQILGHHNSPLRYLDLKDVLNYEEFTTHLSSDEQQQLLKYLPPVDSFAPPDSLRSVFESSQFEENLCSFQKLLAEGVFDNSFPGVTLEDCRNLKRFILCYLTKSKWVQQYNLLK…
SlGATA22	Solyc08g066510.2	Chr8:52447284-52448843	I	METPDFFQTGYYNSSEKQLISDVKNGEHFVVDDLLDLPNDEGMATDDTLDLTVIGNSTDCSVVHNSCNSSLSGSNHHPQSLGYRDFPQGHLSTEFALPYEDMAELEWLSNFVEESFSSNEMHKMQMVQAMRNRTDSEIHQFIPDPNRASATSNTIFKPEMPVPAKARSKRSRMAPGNWASRLLVVSPNTTNPDSSMDTISVQDMSSSSESGMIIPSSGKKTVKCSSAPKKKENNIHHVPSNNTGSNSEGRKCLHCATDKTPQWRTGPLGPKTLCNACGVRYKSGRLVPEYRPAASPTFMLTKHSNSHRKVLEIRRQKEVTQVEHQHQHQFLPHNMMFDVSNADDYLIHQHMGPDFRQLI
SlGATA23	Solyc08g077960.2	Chr8:59015355-59009075	IV	MGKQGPCYHCGVTSTPLWRNGPPEKPILCNACGSRWRTKGTLINYTPLHARAEPDDLEDYRVSRFKNFTVKNKEVKMLKRKKSHDNPEIGILPEYHQGFHRKALDEDTSNRSSSGSAVSNTESYGQFGSAEASDLTGPAQSNIWDATVPSRKRTCVNRPKQSSVEKLTKDLYTILHEQQSSYFSGSSEEDLLFESDKPMVSVEIGHGSVLIRHPSSIGREEESEASSLSVDNKHHSSNEAYSQLTTPPVNISKGVNSSNLVIQRTQKPTVQGVEHEQFKRSKDHLEKLQILGHHNSPLCHIDLKDVLNYEEFTRHLSSDEQQQLLKYLPPVDSFSPPESLRSMFESSQFEENLSSFQKLLAEGVFDNSLSGVTVEECRNLKRFMLCYLMKSKWVEQVNL…
SlGATA24	Solyc09g075610.2	Chr9:62785464-62785110	II	MKSCSYCHTTTTPLWRSGPSGPKSLCNACGIKYNKKRRQILGVEKKRRIEKKSIEIGKLMGFGGKLREEEQAAILLMALSCGSVGKLLC
SlGATA25	Solyc09g091250.2	Chr9:65895554-65897855	I	MKMEDLDPTACFMVDDDLLNFSLEDETVEEDDEKSTITSKDPLSYSSSSSTNPLVSLLPHPECVEEELEWLSNKDAFPAIEFGILSENPGMVFDHHSPVSVLENSSSTSHSSGNGVVSGNAYTSCCVNLKVPVNYPVRARSKRRRRRRRGGFADMPSEHCLPVTQPSFKNVKQREPLLSLPMNSAKSAASIGRRCQHCGADKTPQWRAGPLGPKTLCNACGVRYKSGRLLPEYRPANSPTFSAAAHSNSHRKVLEMRKHKIGVGGMLIHEACGYRLLGMYLLSSFNSCRRWCSLEMEVLKFTVF
SlGATA26	Solyc10g018560.1	Chr10:8688626-8690141	I	MDVYGRLTPEVFRIDDFLDFSNEEDIFSSSKTAIDFDLNHHYQPPPTDSIADTGCYYHAPPNSVDFTDKLCVPSDDVAELEWLSNFVEDSSNNFPSNNLTQTMYHLNNTNTILHSKSRSKRSRNSNSTSWNTSSLQRHKSANQKNSNQDENSGDYNSNKLSNNSKIITSRKCTHCASEKTPQWRTGPLGPKTLCNACGVRYKSGRLVPEYRPAASPTFVLTQHSNSHRKVMELRRQKEIIDQQQQHGMYGHHYPVC
SlGATA27	Solyc10g047640.1	Chr10:37003876-37016335	III	MTAAVQREGQQQTHFADDGDDDDVDVAGGGGGGGMESIEDSSHHIGYDHNHHGLHNGTDGTIATTAAALNGVEGVPHNSLYVPGSEMVGGGSSDQLTLSFRGEVFVYDAVSPEKVQAVLLLLGGYEVPAGIPTVNMASQSHRASSEGPGRLNQPQRAASLSRFREKRKERCFDKKIRYTVRKEVALRMQRKKGQFTSSKTVSDEAASSSAEGNAGSSQEEQETLCRHCGTSSKSTPMMRRGPAGPRSLCNACGLTWANKGILRDLSKVSTTGAQELSVKSSEQNGEADGSDVMAAAGIITSDDENMVLPSE
SlGATA28	Solyc11g069510.1	Chr11:51211616-51208122	I	MDEIPTGPIVDDDFDDILNFLDMPMESLEGDVLGGVEWDVSESKGFGPIPTEALMDFLPLPQSNIGNRRVNAVANSHPPIKFTEVQGTGTFQTQSPVSVLEGSNSCSGGKSVPIKHDPVIPVRPRSKRARPSAVNPWVLMAPISSTRVASKKISDARKTKERRRRLSLLSGAKEPMKNYVQQISDAAPPVSDVSKKKITSTQQSSFFKKCTHCEVTKTPQWREGPLGPKTLCNACGVRYRSGRLFPEYRPAASPTFVPSVHSNSHRKVVEMRKKTLYGGAGEVEEPPKVIMGRSSEALPEPTIAADPAMSPAPEFVPMSSYLFDVY
SlGATA29	Solyc12g008830.1	Chr12:2161186-2159138	II	MSLVSPYNNNYQFASSSTNSSCQNFFNISTTTNIQDQSGYDYQFHQPQHHHEVDNFASRSSGSHDHVDKKNKGLKLTLWKKGGQKVKNLKVEDQKQQIIETDYSSNSSSNNNIIPIRVCSDCNTTKTPLWRSGPKGPKSLCNACGIRQRKARRAAAAAAAASTTPNNGTNFTSTETTTTTTMKIKVQQQKHKITKVNANHVVPFKKRCKFLSSTTTPAPEPGLVPTPAPRVGSSSSSSFYNNNNNDVQQKKKICFEDFFINLSNNLAIHRVFPQDEKEAAILLMALSSDLVHG
SlGATA30	Solyc12g099370.1	Chr12:64886840-64888068	II	MVDTSDKVQETGEMIGQNQTPERVTSETNQKTCVDCGTTKTPLWRGGPAGPKSLCNACGIRSRKKRRALLGLNKDDKKSKKSSSKSVVNHHQQNQSSNSSSSTSSSGESMSNVIVKNECIPYKKRLLHFDREVGLQRPRSNSTHRRKLGEEEQAAFLLMALSCGSVYA

## Sheet: Moso bamboo
Gene name	Gene ID	Location	Subfamily	Amino Acid Sequence
PeGATA1	PH01000001G0820	PH01000001:603239-605821	A	MAEREGFSVEDLLDLEEFCEADKDGAEEHEGEEAPPAAADQEKSNDDSQQSSVVSYELVPPPPPPPEIVDLPAKRSKRSRASGWSLSGAPPFSDSTSSSSTTTTSSCSSSASFSPFFLLDSPPLGVSDLPEDYHHLPPPAKKYKHKHKPKKRGRKPKQLPPHPFSAAAASPAGSHCGVQKTPQWRAGPEGAKTLCNACGVRYKSGRLLPEYRPACSPTFVGSIHSNSHRKVLEMRRKKDADLITTAAPAVASF
PeGATA2	PH01000036G1110	PH01000036:651571-655167	A	MASGGFLEEMMREQSLLEATCGDLFDHIDDLLDFPKEDSADDVLLLDAPAPGSPLSARIIDVGYGKPAPPPLVAPPPAQGDAAFFDAQGALGAEAFDGKNGHIGSCDELDMDMAQLEWLSELFDDTSIPHEPAFPGASCPAPIKASALAANAGVVLPDKMEDALFRSSSPISVLEHNSFNAANNGGSSSASSSSSASSSSESFSGSGRAWSAPAPPVLVIPARARSKRSRPSAFTAVRAAAPAEETTILVPTPMYSSTSSHSDPESIAESNPHPPPMKKKKAKKPRATAVASDADAEADADADYEEGGAHALPPGAVRRCTHCQIEKTPQWRAGPLGPKTLCNACGVRYKSGRLFPEYRPAASPTFVPSIHSNSHKKVVEMRQKVVRNGDPSCDLLQYI…
PeGATA3	PH01000040G1560	PH01000040:1013911-1015300	B	MVFCFPPHTPPSPLLHLEISPTRPLFLRPLRSSHPPFLPPSLPPPSASLPSTLPPSPAPNPYYSSSLAAAGRPSGVAARYRKQRSATDQETPRPEPPPLDPRAGAVERRSCGEGGAGEGSAGVVLDPPILATEMGSSVEKGSGSPDPDERTASGEPKACTDCHTTKTPLWRGGPSGPKSLCNACGIRYRKKRREALGLDAGEGAEQQQQKKTKREREEVTVELRVVGFGKEVVLKQRRRMRRRRRLGEEEKAAILLMALSSGVIYA
PeGATA4	PH01000114G0660	PH01000114:460195-464981	C	MEQYESQQEHEEDEEEAEEDHEGGAGEVVPMDADVATAAAADAHGAMVPAAAAAAEAGGVPHIGSNTLTLSFQGEVYVFESVSAEKRLNFPHRVASLMRFREKRKERNFDKKIRYTVRKEVALRMHRNKGQFTSSKSKAEEATSTVTSSDGSPNWGAVEGRPSSASECHHCGASATQTPMMRRGPDGPRTLCNACGLMWANKILVLEATSRCHHCGASATQTPMMRRGPDGPRTLCNACGLMWANKGMMRDLSKAPTAPLQVVPSATKDGQNGIAEAPGGEQQNHPAAAAAEAPAPAANGHDS
PeGATA5	PH01000157G0800	PH01000157:521887-523791	A	MVGGGAADKDAAAQAEELPSGAGASLIGFFDHTVAVSPMTVAEGLEVAAGGEGQGEGEEEEELEWLLNKDAFPSVETMAAEVEAAPARAAVGPRTKGLRRRRRVTAPWSLPPVLPSPPQAAAGAPRRRCTHCAVEETPQWRLGPDGPRTLCNACGVRFKSGRLFPEYRPANSPTFSPLLHSNSHRRVQEMRRQSEDETSAADRASAKARRAERAEDK
PeGATA6	PH01000162G1360	PH01000162:945504-954318	A	MAEAVLEGSEPVDLSKHPSGIVPTLQNIVSTVNLDCKLDLKAIALQARNAEYNPKRFAAVIMRIREPKTTALIFASGKMVCTGAKSEQQSKLAARKYARIIQKLGFPAKFKDFKVQNIVGSCDVKFPIRLEGLAYSHGAFSSYEPELFPGLIYRMKQPKIVLLIFVSGKIVLTGAKVRDETYTAFENIYPVLTEFRKVQQWFHAMLLFTLQESEDGSVEWLSIYVDGCLSSSASYTNSVFVEQAPTTMTNQNAAKPKLPPPSSSTSRRKKRSLASVINDDDDQHCFTLFVEPPLLLLDQKHWLAESELILPKKDKDQELVRQQEREQEEDKKCKMSAGMQFQQEQLVRRCSRCLSNQTPQWRRDGPSGPKMLCNACALRLKAGNGLTTVSKKLCGQEID…
PeGATA7	PH01000232G0180	PH01000232:85809-87165	B	MDPSPPVDKVDPDECTASGEPKACADCHTTKTPLWRGGPTGPKSLCNACGIRYRKRRRQALGLDATETEGAEQQQQQQHRKKAKKENKEDEVTVELHMVGFGKDVVLKQRRRMRRRKCLGEEERAAILLMALSSGVIYA
PeGATA8	PH01000242G0460	PH01000242:296415-297844	B	MLQELAPCTCGLLYGSCGGGCGGAAAAFSLLFPMASGQYYYRQCGAEEEDGPVDCTLSLGTPSTRRAVPSALAGGKQEGAVASCKEAALPARRCANCDTTSTPLWRNGPRGPKSLCNACGIRYKKEERRAAAAVAPPPPQDSGVGYAYGYGRQQQPPTQWGCYGPAGAAKSASFAMFGDVDTAEVDGTCLSWRLNMMPSSPAFAVRERPSLFQYY
PeGATA9	PH01000263G0760	PH01000263:473691-475362	A	MASEWEMAMGVELGMGMGTYHNAPGITAAPMGHHGNGGGFSTAHHFYGMPPMGDAMRVDELLDLSNAGAHEFFPASATAAAADNGHHLGAMGEPSANTPSATSSDHQTSMLSFADEFYIPSEEAAELEWLSKFVDDSYSDIPNYSPAAHAAMAAAAAASAASNGGVNSAGRDSCITAAPGRGARSKRSRATAAAAAAWHSLVPRPPSQSSPSSSCSSSDFPSSKPARPNGSNSNRGKKIPGAGGAAGEVGMEGGVRRCTHCASEKTPQWRTGPLGPKTLCNACGVRFKSGRLMPEYRPAASPTFVLTQHSNSHRKVIELRRQKEIILIRGSHRDAAAAAAASAAAGSAGATGRPDLMFRDYGVC
PeGATA10	PH01000284G0590	PH01000284:365850-367843	A	MEATAEYNVHGYYAGSGRDKKGAACGDHFVVDDLLVLPYDDEEEGEGEAAGAGTLAGFGNASADSSTVTALDSCSNSFSGLADGDFSGELCEPYDQLAELEWLSNYMGEGVDAFASEDLQKLQLISGIPSGGFSSARVPPAPAAPAAAATSAAQPGIFLPEAPVPAKARSKRSRAAPGNWSSRLVVLPPPPASPPSPASMAISPAESGVSAQAFPVKKLSNPAKKKDALPQAHPSRASAPSGCSAAAGEGMRCLHCETDRTPQWRTGPMGPKTLCNACGVRYKSGRLVPEYRPAASPTFMVSKHSNSHRKVLELRRQKEVEQQPLQHQLHVAGGGVGSLMHMQSPLLFDGPSASPIVGGDDFLIHHRLGTDFRQLI
PeGATA11	PH01000417G1130	PH01000417:669097-674119	A	MDVHPPNAAASSPLGDLFPHEPAMESEDSSVEWLSIYVEDCLSSSASYTNPVFAEQAPTTMTNQNAARPKLPPPSSSNSRRKKRSLASVISEDDDQHYFTLFVEPPLLLLDQKHWLAESELILPKKDRDQELVQQQEREQEEEKKCKMSAGMQFQQEQPVRRCSRCLSNQTPQWRRDGPSGPKKLCNACGLRLKAGNGFTTISKNRCGQEIDKEQEQGKRQDKKKIKKIAYVNEELPPEEPVKRCTHCMSYKTPQWRAGPLGPKTLCNACGVRFKSGRLLPEYRPANSPTFVSYMHSNSHKKVMQLRQAVAHSDK
PeGATA12	PH01000468G1050	PH01000468:681872-683301	A	MLHEAAPCTCGLLYGSCGGGCSLLFAAAPGDHHHYKQCGDEEAGGFDGSAYGGSVDCTLSLGTPSTRRAEAGARVPAAVAGLPWEAVPSCNGRTDQANACANCDTTSTPLWRNGPRGPKSLCNACGIRYKKEERRAAAAAVAPTALPSDSGVEYAYGYARQQQQQWGCYGSAVAKAASFGMFSDAAAEDGPCLPWGLGVMPSASPAFGAVREMPSLFQYY
PeGATA13	PH01000604G0620	PH01000604:351426-352613	A	MDPSPPVDKVDPDECTASGEPKACADCHTTKTPLWRGGPTGPKSLCNACGIRYRKRRRQALGLEAAAEGAEQQQQKKKSKKEDEVTVELHMVGFGKDVVLKQRRRMRRRKCLGEEERAAILLMALSSGVIYA
PeGATA14	PH01000750G0690	PH01000750:435897-442169	C	MAADGHDPLLPSDGAAGEDDAAAAEALLSAASEQLTLVYQGEVYVFDPVPPQKVQAVLLVLGGCEVPPGLVSMTVPSASDEKSTTAAARRVASLMRFREKRKERCFDKKIRYSVRKEVAQKMKRRKGQFAGRADFGDVACSSAAFGSPANREDDHFRETHSRLTPAMRRGPTGPRSLCNACGLKWANKGTLRSPLNAPKVTVQHPTNLSKMCDTDDNKVILRAEHNQATIKIDSEMIPEQEQKLEVLPPTEDDSKAPS
PeGATA15	PH01000836G0660	PH01000836:444348-452795	C	MSGHHDAKPYQPRRGPEHPPPLQPAEEEAAAEAEAMEQHESQQEHEEGEEDGEEEHEGGAEEAAPTDADVAAAAVDAHGAMVPAAAAEARGVPHVGSNTLTLSFQGEVYVFESVPVEKRLNFPHRVASLMRFREKRKERNFDKKTRYTVRKEVALRMQRNKGQFTSSKSKAEEATSTVTSSDGSPNWGAVEGLPPSASECHHCGISATLTPMMRRGPDGPRMLCNACGLMWANKGMMRDLSKAPTAPLRVVPSATKDGQNGSAEAPGGEQQNPAAASAPAPAPAPAPAPAPAPAANGHDSSPRNDLYSSTASLPPPFRPLPFPTRVVASHHDQSNGVGKARRVRRRMRRGTRRWSLCTETSTVSPRCWGYKDSLMKVQALRVNYSSESKKREALESHIA…
PeGATA16	PH01000985G0260	PH01000985:141878-143100	B	MDSSVEKGSGSLDPDERTASGEPKACTDCHTTKTPLWRGGPSGPKSLCNACGIRYRKKRREALGLDAGEGAEQQQKKKTKREREEVTVELRMVGFGKEVVLKQRRRMRRRRRLGEEEKAAILLMALSSGVIYA
PeGATA17	PH01001002G0190	PH01001002:175975-177694	B	MDPPILFPFVINNSSPSDSSLIYGSDHHLRQHQAILEPQHMIGGSSSVFATPFPTVESIHDDMIERSSYDPYDMEKLQVTSGSVKTGKWTAPAAAKMRITRKTSDSGVGGAAKKPRRRAQAYEDHNHSSMMNQPLGVIRVCSDCNTTKTPLWRSGPCGPKAAEGAAGDDGLRGGAKVGTPSDAATAHPKVKKEKRADVDRSLPFKKRCKLVVQDHTATTAAAADDKAIAKSAEVVNWGKSSAAAAACFRSSAFAVQDEITDAAMLLMTLSCGLVRS
PeGATA18	PH01001129G0380	PH01001129G:296297-297943	B	MSTIYMSQLSTLPLMEGDQDQGHFPAFHLLAKDPPILFPFMINSPVEHQGQSYGDQHLRHQVLGESNQQFNDHMMMGGSDAFPTPAQFRPTIQSIGSDMMQRSSYHPYDIENKRADGSASKWTSTTPPAKMRIVRKATNDTEGGAARKPRRRAQAYQADESQKQQQLAMGVIRVCSDCNTTKTPLWRSGPCGPKVKLLSRHPLSLIFMCSMCNFASYRVLQVVTLIPSTQHI
PeGATA19	PH01001155G0480	PH01001155:343290-344746	A	MCVIQSEEAAELEWLSKFVDDSYSDIPNYSSAAHAAMAAAAAASAASNGGVNSAGQDSCITAALGRGARSKRSRATAAAAAARHSLVPLPPSQSSPSSSCSSSDFPSSKPARPNGSIGSRGKKSPGAGGPAGDVGIEGGVRRCTHCGSEKTPQWRTGPLGAKTLCNACGVRFKSGRLMPEYRPAASPTFVLTQHSNSHRKVMELRRQKELILIRGSHRDAAAAAAAAGSAGSTGRPELMFRDYGVC
PeGATA20	PH01001253G0390	PH01001253:263024-267886	C	MAVPNAYDEKSTTVAARRVASLMRFREKRKERCFDKKIRYSVRKEVAQKMKRRKGQFAGRAHFGDGACSSAACGSPANGEDDHFRETHCQNCGISSRLTPAMRRGPAGPRSLCNACGLMWANKGTLRSPLNAPKMTLQHPANLSKMGDTDNNKAILHAEHNQATIKIDSEM
PeGATA21	PH01001451G0450	PH01001451:270274-272851	A	MAALRSSQRTYEAAEEIAAAAAAGPAAWGAVERGVGLLGEGFSVEELLDLEELCEVDKEVDELCEAAPAAVEEKSSDSRGSSVLSYELMPLPPPVIDLPEVALSAADSMRIPTICALSTEALVPVKAKRSKRSRASVWSLSGASLSDSTSSSSTTSSCSSSGSFSPFLLLDSPTFVVSDLLDEPPLPKKSKHGKNGKHTPKKRGRKPKHHLPPQLSGGAASSPVPGDRRCSHCGVQKTPQWRAGPEGAKTLCNACGVRYKSGRLLPEYRPACSPTFVNALHSNSHRKVLEMRRKKEPVIVAAAAAVASF
PeGATA22	PH01001557G0370	PH01001557:244289-248001	C	MTGLGMADGGSYPQEAAVADLQQDQAATRSNSGGYPSPLHLLSTLSPSIYGFAPFWGSDRVPQRIRSRANPESDRVIQIGVRRWLPRIRCQNCGTSEKMTPAMRRGPAGPRTLCNACGLMWANKGTLRSCPKANVEAPLVTIERSNAAVSQSKSGTDNKALVAPNNDIVAASNVEAMGESGPANAAAIEGAPKAQLE
PeGATA23	PH01001584G0350	PH01001584:297120-303918	C	MSDAAATQDADAEMHHATAAAAADDDDDDTEEQDEDEDDEEEEEEDPPLAEEPPAPAPVTALPGSLNQLTLLFQGEVYVFESVTPEKLKSVFQVQTVLLLLGSGEMPPGSAGMVLPNQHENRGYDDILRRTDIPAKRVASLIRFREKRKERNFDKKIRYAVRKEVALRCQNCGTSEKMTPAMRRGPAGPRTLCNACGLMWANKFLPYYFLWAWRKLFVDEQYTHEQYYHARDIIPLSVKQLVLELQHRATNSSDRGTLRSCPKAKVEVPMVAIEQSNAAVSQSQSGTDNKALVAPNNDNVAASNGEAVIQANDELKLCIDFASMGDSGPANSAAIGGAPKAQPE
PeGATA24	PH01001907G0160	PH01001907:109783-111580	B	MSTIYMSQLCSLPLMEGDQDQGHSPAFHLAKDPPILFPFNFMINSPVEHQGQSYGDQHLWHQVLGESNQQFNDHMMTGGSDAFPTPALFRPTIQGIGSDMIQRSSYDPYDIENKPADGSASKWTSATPPAKMRIVRKATSNDLEGGAARKPRRRAQAYQADESQQQQQQQQQQAMGVIRVCLDCNTTKTPLWRSGPCGPKSLCNACGIRQRKARRAMAAVTAAAANGGAAGVGTPVSNAQAKPKKQEKRADVDRSLPFKKRCKMVDHAAAAAAPATAAKAAAGVAAPKKDHDHVGENVAAASLSKAGSPPAFLHGFPRDEITDAAMLLMTLSCGLVRS
PeGATA25	PH01002105G0190	PH01002105:151795-153666	A	MTHQTLISSTPAFSSASHFPHAASSSSSPSLSPRSSYSCAAAATSVMSSFAHHHGSLVEREGRMAALRSSHRTYEAAEEMAAAAAAGPAAWGAAERGVGLLGEGFSVEDLLDLEELCEVDKEVGELCEAAPAAVEEKSSDSHGSSVVSYELMPLPPPVIDLPAHDAEELEWVSRIMDDSLAELPPPPQLPAAPLAAWPPKHRRPQEAALSAADPMRSPTICALSTEALVPVKAKRSKRSRGSVWSLSGVPLSDSTSSSSTTSSCSSSGSFSPLLLLDSPTFVVSDLLDEPTRPKKYKHGKNGKHKPKKRGRKPKHHLLPQLSGAAASPPFPGDRRCSHCGVQKTPQWRAGPEGAKTLCNACGVRYKSGRLLPEYRPACSPTYVSALHSNSHRKVLEMRR…
PeGATA26	PH01002473G0050	PH01002473:19960-21655	B	MSAIYMSQLSTTLPLMEGDRHHQGHFQAFTLPKDPPILFPFVVNNSSPSDSSLIYGSDHQLRQHQAILESQHMIGGSSSVFATPFPTVESIRDDMIERSSYDPYDIEKRQATSGSVQTGKWKAPAAAKTRITRKTSDPGSIGGAAKKPRRRAHAYEDGNHSSSMNQPLGVIRVCSDCNTTKTPLWRSGPRGPKSLCNACGIRQRKARRAMMASGASTEGAKVGTPSDAATAHPKVKKEKRADVDRSLPFKKRCKLVVQDHTAGTAAAADDKATVKSAEVVAAVPTRDLVDSIGANWRKSSAAATACFRSSPAFAVQDEITDAAMLLMTLSCGLVRG
PeGATA27	PH01002681G0110	PH01002681:59436-60698	B	MLHHYSGNDACPAMASTFSLFFPQVEEACDDCNTITTSPSSRSPSSSSTGSVDCTLSLGTPSSRRAAPEPKRRTPASYPSLSATVSWDPAAESYYCQQGKPTTAGASKGAVGSVGHYPLLDRRCANCGTTSTPLWRNGPRGPKSLCNACGIRFKKEERRAAAAAESGGAWCGYSAQHAHGSAPKAPRAVSYAEEALPCGDVDAEAPFLAWRLNVVPPAPARPTAFSVWP*
PeGATA28	PH01002830G0260	PH01002830:174984-177126	B	MGSSDRKVDGIGVVEEGRRSCVECRTTTTPMWRGGPTGPRSLCNACGIRYRKKRRQELGQDQKQPQQHRGEATTEVKEGKDSNSSSSSSSSNLQVVQKRRLLMGVEEAALLLMTLSSPHASTLLHG
PeGATA29	PH01003365G0100	PH01003365:53196-55342	B	MGPSDRKVCGIGVVEEGRTSCVECGTTTTPMWRGGPTRPRSLCNACGIRYRKKRRQELGLDQKQQQHHGEATTEVKDSNSNSSSSSSNLQVVQKRRLLMGVEEAAFLLMTLSSPPSSTLLHG
PeGATA30	PH01003433G0110	PH01003433:88789-92096	A	MEVTAECAGGVRAKKEAGAGAGDLFLVDDLLDLPYDEEEDEAAGLDGAYSAGAAGGGGEAGNASADSSTVTAVDSCSNSFSGLGADGDFSGGLCGSRKLTRCIKNGNTLKYDQLAELEWLSNYMGEDTFPTEDLRKLQLISGIPAASAAGPAQPSGSVLPTEALVPGKARSKRSRVAPCSWSSRLLVLPPPPGSPPSPASAVISPSESGTAAPPFPAKKPAKPAKKKDAPTPSVPNAAAERRRCLHCETDKTPQWRTGPMGPKTLCNDAVQRVRGAVQVGAAGAGVPAVGEPDLRRVEALQLPPQGGRAAAPEGDAAPAPAPAAAAAAAARGRRRRRRRPSSRAEPAAVRWAVGAAHRRRGRIPHPQPHRSRLPAAHLGTPLALELIR
PeGATA31	PH01004789G0060	PH01004789:58264-61570	A	MEETAEYNVHGYYGGDKKGAASGDHFVVDDLLVLPYDDEEEGEGEAGPSPEEEYDQLAELEWLSNYMGEGVDALASEDLQKLQLISGIPSGGFSSSSVPPAPAAPAAAVASAMQPGIFHPEGPVPAKARSKRSRAAPGNWSSRLLVLPPPPASPPSPVSMAISPAESGVSAQAFPVKKPSKPAKKKDAPPQAHPSGGSAAAGEGRRCLHCETDKTPQWRTGPMGPKTLCNACGVRYKSGRLVQEYRPAASPTFMVSKHSNSHRKVLELRRQKEMQQQSAQHQPHEAAGGVGSLMHIPSSLLFDGPSASPIVGGDDFLIHHRLGTDFRQLI

## Sheet: Potato
Gene Name	Gene ID	Location	Subfamily	Amino Acid Sequence
StGATA1	PGSC0003DMT400000760	Chr12:3718188-3719156	VI	MSLVSPYNNNYQFSSSSTNSSCQTFFNISTTTNIQDQSGYDYHSHQFHQPQHQHEVDNFASRSSGSHDHLEKKNKGLKLTLCKKGEQKMKNLKLEDQKQQIIETDYSSNSSSNNNIIPIRVCSDCNTTKTPLWRSGPKGPKVIY
StGATA2	PGSC0003DMT400000761	Chr12:3718188-3720670	VI	MSLVSPYNNNYQFSSSSTNSSCQTFFNISTTTNIQDQSGYDYHSHQFHQPQHQHEVDNFASRSSGSHDHLEKKNKGLKLTLCKKGEQKMKNLKLEDQKQQIIETDYSSNSSSNNNIIPIRVCSDCNTTKTPLWRSGPKGPKSLCNACGIRQRKARRAAAAAAAATNNGTNFTSTETTTTMKIKVQQQKHKITKVNTNHVVPFKKRCKFLSNTTTTPAPVPAPAPRVGSSSSSSSYNNNNDVQQKKNLCFEDFFVNLSNNLAIHRVFPQDEKEAAILLMALSSGLVHG
StGATA3	PGSC0003DMT400006011	Chr1:12242006-12242996	III	MDLSDKVMGSEEVITGLAMEIATPEVISSEIQVKAAEVISSEIQVKTPEVISSEIQQKTCVDCGAIKTPLWRSGPAGPKSLCNACGIRSRKKKRDLLGLNKDDKKTKKSSANSASSSGDSASSSNVEKKKKAPVKRADSISLHWSKLDEVERAAFLLMSLSCSSVRA
StGATA4	PGSC0003DMT400006491	Chr3:60195324-60196972	II	MEASDLFVSGFFSHAGDEQIPNNINNNNNCNNFSVDDLLVIPKEDEVMADAFFNNITGNSTDSSTVTVVDSCNSSVSGGDGQFNGNLSGRSFTDAPFPNSELCVPFDDLAELEWLSNFVEESFSSDDVQNLQFIPVANINSSTITTDSSSSATTFSTGPNSPPAFPTDTSVPGKARSKRSRAAPCDWSSRLQLLLSPATSSSESNSISPPSANNTTFATAKATKAPSKKRESVETPGRKCLHCASDKTPQWRTGPLGPKTLCNACGVRYKSGRLVPEYRPASSPTFISARHSNSHRKVLELRRQKDLQRHQAHHHQHQLLSQPTIFGVSNGGDEFLLHHHQNCGPNFRHLI
StGATA5	PGSC0003DMT400008111	Chr1:86628053-86629634	V	MENLEWLSQFVDDTPSEFSLLCPAESFKDKTGDFTEFRSEPVVRPVVKKMRVPCFPLPFPVKPRSKRSRPAGRTWSFPSSTVSGDSSSPTSSSYGSSPFPSGFFTNPVYDGDLFCSVEKPPLKKPKKNPSAETGSGRRCTHCQVQKTPQWRAGPLGPKTLCNACGVRYKSGRLYPEYRPACSPTFSLEVHSNSHRKVLEMRRKKETGEVIDSGLASMISTC
StGATA6	PGSC0003DMT400008112	Chr1:86628053-86629634	II	MSMKNTQQVFLDDIWCVTGINNGASEDFSVDDLLDFSDKDFKDPELHEDDEKTSFSGSSQNRNSQDSTFSGMESFGSLAGELPIPVDEMENLEWLSQFVDDTPSEFSLLCPAESFKDKTGDFTEFRSEPVVRPVVKKMRVPCFPLPFPVKPRSKRSRPAGRTWSFPSSTVSGDSSSPTSSSYGSSPFPSGFFTNPVYDGDLFCSVEKPPLKKPKKNPSAETGSGRRCTHCQVQKTPQWRAGPLGPKTLCNACGVRYKSGRLYPEYRPACSPTFSLEVHSNSHRKVLEMRRKKETGEVIDSGLASMISTC
StGATA7	PGSC0003DMT400009031	Chr2:40441410-40442760	V	MMHRCSGSMVGPCSCGLFHNQTGSTTSSSAFSMLFSHEYSENMYSFAPSSVDCTLSLGTPSTRLINDDNHEKRSSNNHERRRSSSNCMSNFWDILHPRQHLTTPPSKSTRAPNNNSTTDPLVARRCANCDTTSTPLWRNGPRGPKSLCNACGIRFKKEERRASAAAATANGGGRMETTTHQHWVHHHHHSQPTKMPCFSSATYGNEFRFIEDNEHHRDSDAAATAIPFFPWRLNVADRPSLVHDFTR
StGATA8	PGSC0003DMT400009117	Chr2:39827601-39829276	III	MSSSPTASWFLYPTPVHSAESPGKPLAKKLKKKPAPHGGNGPQQPRRCSHCGVQKTPQWRAGPMGAKTLCNACGVRFKSGRLLPEYRPACSPTFSTELHSNNHRKVLEMRRKKESEETGLAQPVQSF
StGATA9	PGSC0003DMT400011449	Chr7:34660738-34662268	II	MTPPDHITPNFPFGLNNNNNNDLNNSLVTPNYQASSSHSSYNHFFFNSTTNQTASFHHQHTQYYMQNEHQLEVDNDGGSSYDLGKKNKGGSGLKLSLWKREDKLVMSSEIKDLDQERKKNITNNDCIKLKLGDQKQQPIQTDYSSNNIPIRVCTDCNTTKTPLWRSGPKGPKSLCNACGIRQRKARRAMAAAANGKTDHQTAMKIKVQQHKPNITKVRTNNHVTPFKKRCKLGPSSSGTNNAPKKLGFEDLLINLSNQLAFQQIFPQDEKEAAILLMALSSGLVHG
StGATA10	PGSC0003DMT400011778	Chr12:60086067-60088444	V	MIGQNQTPERVSSETNQKTCVDCGTTKTPLWRGGPAGPKSLCNACGIRSRKKRRALLGLNKDDKKSKKSLSKSVVNHHPQNQSSNSSSSTSSSGESTNNVIVKNECIPYKKRLLHFDREVGLQRPRSNSTHRRKLGEEEQAAFLLMALSCGSVYA
StGATA11	PGSC0003DMT400011779	Chr12:60086067-60088444	VI	MVDTSDKVQETGEMIGQNQTPERVSSETNQKTCVDCGTTKTPLWRGGPAGPKSLCNACGIRSRKKRRALLGLNKDDKKSKKSLSKSVVNHHPQNQSSNSSSSTSSSGESTNNVIVKNECIPYKKRLLHFDREVGLQRPRSNSTHRRKLGEEEQAAFLLMALSCGSVYA
StGATA12	PGSC0003DMT400011780	Chr12:60087154-60088444	III	MQSLCNACGIRSRKKRRALLGLNKDDKKSKKSLSKSVVNHHPQNQSSNSSSSTSSSGESTNNVIVKNECIPYKKRLLHFDREVGLQRPRSNSTHRRKLGEEEQAAFLLMALSCGSVYA
StGATA13	PGSC0003DMT400020875	Chr11:41574219-41575331	VI	MAPISSTRVASKKISDARKTKEKRRRLSLLSGAKEPMKNYVQQINDAALPLSDVYKKKITSTQQSSFFKKCTHCEVTKTPQWREGPLGPKTLCNACGVRYRSGRLFPEYRPAASPTFVPSVHSNSHRKVVEMRKKTLYGTGEVEEPPKVIMGRKSEALPEPTIVADPAMSPAPEFVPMSSYLFDVY
StGATA14	PGSC0003DMT400020876	Chr11:41570144-41575331	II	MTMVEHGGGYMDGVPTGPIVDDDFDDILNFLDMPMESLEEDGLGGVEWDVSESKGFGPIPTDALMDFPPMPQGNIGNRRVNAVAKSHPHPPIKFTEVQGTGTFQTQSPVSVLEGSNSCSGGKSIPIKHDIVIPVRPRSKRARPSAVNPWVLMAPISSTRVASKKISDARKTKEKRRRLSLLSGAKEPMKNYVQQINDAALPLSDVYKKKITSTQQSSFFKKCTHCEVTKTPQWREGPLGPKTLCNACGVRYRSGRLFPEYRPAASPTFVPSVHSNSHRKVVEMRKKTLYGTGEVEEPPKVIMGRKSEALPEPTIVADPAMSPAPEFVPMSSYLFDVY
StGATA15	PGSC0003DMT400024206	Chr4:65202650-65208448	II	MAENPRPLQARPYEDHAPLPSIRMVEEEEEEEDDDDGAYEDDGGEETMDEAEDVSMKVLNHHQYGGQSQQLYGGGGGVVEVSRTSELTLAFEGEVYVFPAVTPDKVQAVLLLLGGCDIPTAVPTVELPFDNKVEDLPKQANLSKRFASLVRFREKRKERCFDKKIRYSVRKEVAQRMHRKNGQFASLKSSSGSSSCDSAKSSLEGYGTQHSVTVPGKCHHCGVSENCTPAMRRGPDGPRTLCNACGLKWANKGTLRDLSKAGRKTSVEPNELVCFISKNEKYVSGSEELNPLCFI
StGATA16	PGSC0003DMT400024207	Chr4:65202650-65208448	II	MAENPRPLQARPYEDHAPLPSIRMVEEEEEEEDDDDGAYEDDGGEETMDEAEDVSMKVLNHHQYGGQSQQLYGGGGGVVEVSRTSELTLAFEGEVYVFPAVTPDKVQAVLLLLGGCDIPTAVPTVELPFDNKVEDLPKQANLSKRFASLVRFREKRKERCFDKKIRYSVRKEVAQRMHRKNGQFASLKSSSGSSSCDSAKSSLEGYGTQHSVTVPGKCHHCGVSENCTPAMRRGPDGPRTLCNACGLKWANKGTLRDLSKAGRKTSVEPNELVCFISKNEKYGTPDNPVKAFAEGSLDHCADLEKNLFSSGSNLENDIPVGIFSSSSNLVEQETLVGFGNASKTEVVIPANFD
StGATA17	PGSC0003DMT400024208	Chr4:65202650-65208448	II	MAENPRPLQARPYEDHAPLPSIRMVEEEEEEEDDDDGAYEDDGGEETMDEAEDVSMKVLNHHQYGGQSQQLYGGGGGVVEVSRTSELTLAFEGEVYVFPAVTPDKVQAVLLLLGGCDIPTAVPTVELPFDNKVEDLPKQANLSKRFASLVRFREKRKERCFDKKIRYSVRKEVAQRMHRKNGQFASLKSSSGSSSCDSAKSSLEGYGTQHSVTVPGKCHHCGVSENCTPAMRRGPDGPRTLCNACGLKWANKGTLRDLSKAGRKTSVEPNELGTPDNPVKAFAEGSLDHCADLEKNLFSSGSNLENDIPVGIFSSSSNLVEQETLVGFGNASKTEVVIPANFD
StGATA18	PGSC0003DMT400027728	Chr1:82702344-82705631	V	MRRGPLGPRTLCNACGLMWANKGMLRDITKGGSHVPFDKNEPGTPDIKLSTFAPENSYLKQHQEDMQEATENFADSSPFCIGSSSVNIDEEDNLDALANASGTEFEIPANFDEQIGIDSHMSVHWPAT
StGATA19	PGSC0003DMT400027729	Chr1:82700202-82705631	II	MEAADNSRNMLGGQYGVVAFQQEYMNVPIRVDRYGGGGFEADDISVGGGYEEAMSSGEELQVCSMPLVAGPVDSGRVMAVPSRTSELNISFEGQVYVFPAVTPEKVQAVMLLLGGCEVPSYVPNTDSVALQNTKSVDNTRQNISPRMASLIRFREKKKDRCFEKTIRYACRKEVAQRMHRKNGQFASLKEGEKSSADNIDSGDSAAHSEPTLRRCHHCGTNESETPAMRRGPLGPRTLCNACGLMWANKGMLRDITKGGSHVPFDKNEPGTPDIKLSTFAPENSYLKQHQEGSSGETKLTEENPSVTTAELDMQEATENFADSSPFCIGSSSVNIDEEDNLDALANASGTEFEIPANFDEQIGIDSHMSVHWPAT
StGATA20	PGSC0003DMT400027731	Chr1:82700202-82705631	II	MEAADNSRNMLGGQYGVVAFQQEYMNVPIRVDRYGGGGFEADDISVGGGYEEAMSSGEELQVCSMPLVAGPVDSGRVMAVPSRTSELNISFEGQVYVFPAVTPEKVQAVMLLLGGCEVPSYVPNTDSVALQNTKSVDNTRQNISPRMASLIRFREKKKDRCFEKTIRYACRKEVAQRMHRKNGQFASLKEGEKSSADNIDSGDSAAHSEPTLRRCHHCGTNESETPAMRRGPLGPRTLCNACGLMWANKGMLRDITKGGSHVPFDKNEPGTPDIKLSTFAPENSYLKQHQEDMQEATENFADSSPFCIGSSSVNIDEEQDNLDALANASGTEFEIPANFDEQIGIDSHMSVHWPAT
StGATA21	PGSC0003DMT400027733	Chr1:82700224-82703735	II	MEAADNSRNMLGGQYGVVAFQQEYMNVPIRVDRYGGGGFEADDISVGGGYEEAMSSGEELQVCSMPLVAGPVDSGRVMAVPSRTSELNISFEGQVYVFPAVTPEKVQAVMLLLGGCEVPSYVPNTDSVALQNTKSVDNTRQNISPRMASLIRFREKKKDRCFEKTIRYACRKEVAQRMHRKNGQFASLKEGEKSSADNIDSGDSAAHSEPTLRRCHHCGTNESETPAMRRGPLGPRTLCNACGLMWANKGMLRDITKGGSHVPFDKNEPGTPDIKLSTFAPENSYLKQHQEVNLF
StGATA22	PGSC0003DMT400030274	Chr9:57759659-57762413	II	MKMEDLDPTACFMVDDDLLNFSLEDETVEEDDEKSTITSKDPLSYSSSSSTNPLVSLLPHPECVEEELEWLSNKDAFPAIEFGILSENPGMVFDHHSPVSVLENSSSTSHSSGNGVVNGNAYTSCCVNLKVPVNYPVRARSKRRRRRRRGGFANMPSEHCLPVTQPSFKNVKQHEPLLSLPMNSAKSAASIGRRCQHCGADKTPQWRAGPLGPKTLCNACGVRYKSGRLLPEYRPANSPSFSAAAHSNSHRKVLEMRKHKIGVGGMLIHEACGYRVEQ
StGATA23	PGSC0003DMT400030276	Chr9:57760364-57762381	VI	MVFDHHSPVSVLENSSSTSHSSGNGVVNGNAYTSCCVNLKVPVNYPVRARSKRRRRRRRGGFANMPSEHCLPVTQPSFKNVKQHEPLLSLPMNSAKSAASIGRRCQHCGADKTPQWRAGPLGPKTLCNACGVRYKSGRLLPEYRPANSPSFSAAAHSNSHRKVLEMRKHKIGVGGMLIHEACGYRVEQ
StGATA24	PGSC0003DMT400030708	Chr10:18850118-18851590	V	MDVYGRLTPEVFRIDDLLDFSNEEIFSSSKTAIDFDLNHHYQPPPTDNIAAAGCYYDALPNSVDFTDKLCVPSDDVAELEWLSNFVEDTSNNFPSNSLTQTMYHLNNTNNTTTILHSKSRSKRSRNSNTSWTTSSLQQHKSTNQKNYNQDENSGIYNRDKFSSITSNITPRKCTHCASEKTPQWRTGPLGPKTLCNACGVRYKSGRLVPEYRPAASPTFVLTQHSNSHRKVMELRRQKEVIDHQQQQHGMYGHHYPVC
StGATA25	PGSC0003DMT400031356	Chr2:20711656-20712857	V	MDYSGNCQSFVSGDDLFVDELLDLSSGFPDDEGNQNENESKYSSSPQIKESDKETVIIPSVKQDFGSLLGSELSLPGADLDNLEWLSHFVEDSFSEYSLTYSAGNLPEKALEVHSDAEIPVPEKPCFTVPFSAEREKSSSRIWPPSMSFSSSSSTTANNFWGQLSENKPAARKLKKKMEKRVGIGAKQCSHCGVQKTPLWRTGPLGEKTLCNACGVRFKSGRLLPEYRPASSPTFSTGLHSNSHRKVLEMRQKKETEPGPPVQSF
StGATA26	PGSC0003DMT400040074	Chr2:21158093-21159251	III	MNSCGNAYCHGGPCSCNLYYGHENNAYSMFYSTHHEYQKDENYSENMYSFASSPSSSSSSVDCTLSLGTPSTRLSTTNDEKRVHDEQRRSSSSYMSKCWNILQNKNHTSSTHHHKSGRGSNNVNSGSNNADPLVARRCANCDTTSTPLWRNGPRGPKSLCNACGIRFKKEERRASAAAAANGNAGGIGMESSTQHTINGSWAHNSQGQKMPCYTSAYGNHEFRFIEDHDDRDSDNAISFWPFLASQHC
StGATA27	PGSC0003DMT400052799	Chr8:1025148-1032685	VI	MGKEGPCYHCGVTSTPLWRNGPPEKPILCNACGSRWRTKGTLVNYTPLHARAEPCDFEEHRVSRFKNISMKNKEAKILKRKQSHDNAEVGTPPDYNLGFRKVLDEDTSNRSSSGSAVSNSESCAQFGSAEASDLTGPAQSNIWDSTVPSRKRTCFNRPKPSSVEKLTKDLYTILHEQQSSYLSASSEEELLFESDKPMVSVEIGHGSVLMRHPSTIGREEESEASSLSVDNKHRSVSDAYSRLTTPPVNISKGVNSPNMGTERIKKPTGPAIEQDQIKRNKDHLEKLQILGHHNSPLRYIDLKDVLNYEEFTSHLSSDEQQQLLKYLPPVDSFAPPDRFVCLLCCSLSRSCFGFILNSNKKENLIQVAHQLIVFVFFSLS
StGATA28	PGSC0003DMT400052800	Chr8:1025148-1032685	VI	MGKEGPCYHCGVTSTPLWRNGPPEKPILCNACGSRWRTKGTLVNYTPLHARAEPCDFEEHRVSRFKNISMKNKEAKILKRKQSHDNAEVGTPPDYNLGFRKVLDEDTSNRSSSGSAVSNSESCAQFGSAEASDLTGPAQSNIWDSTVPSRKRTCFNRPKPSSVEKLTKDLYTILHEQQSSYLSASSEEELLFESDKPMVSVEIGHGSVLMRHPSTIGREEESEASSLSVDNKHRSVSDAYSRLTTPPVNISKGVNSPNMGTERIKKPTGPAIEQDQIKRNKDHLEKLQILGHHNSPLRYIDLKDVLNYEEFTSHLSSDEQQQLLKYLPPVDSFAPPDSLRSVFESSQFEENLCSFQKLLAEGVFDNSFSGVTLEDCRNLKRFILCYLTKSKWMQQYNLL…
StGATA29	PGSC0003DMT400059990	Chr5:51640830-51643571	III	MGSNVVDEIDCGSFFDHIDDLIDFPLENENVGLSSTDCKDFPSIWNDPLPDSDSLFSGSHRNSASDLSAELSVPYEDIVQLEWLSTFVEDSFSGGGLTLGKENIPVEKEPLSQGKFQTSSPVSVLESSSSSSSSFSSSGEKTLPLSPCHRGPQRARTKRPRPTTFNPFPVFVAPGVPTESENFAESPMKKNLKPAAPEQKKKKKIKFSVPLAPVETNQNPVAQQAVRKCQHCEITKTPQWRAGPMGPKTLCNACGVRYKSGRLFPEYRPAASPTFVPALHSNSHKKVLEMRTTIVPDNDTIARTSSPAIATQPEFNPSNNVSVEEEHK
StGATA30	PGSC0003DMT400060240	Chr5:50120802-50123114	VI	MVDLSDKGLGSEEMSSGVTSPETSQSNVKTCADCGTTKTPLWRGGPAGPKSLCNACGIKSRKKRRAFLGLNNEEKKSKKSVALGHKNHEAQHHLNQSCSSSSNSEDSKSSNFVKNIVSSSLKKKLLPFGKEEVIMQRPRSRSTQKRKLGEVEQAAFLLMALSCGSFYTQGRMKMDKERKNEKCCTLGSKSSTLWVG
StGATA31	PGSC0003DMT400060241	Chr5:50120802-50123114	VI	MVDLSDKQGLGSEEMSSGVTSPETSQSNVKTCADCGTTKTPLWRGGPAGPKSLCNACGIKSRKKRRAFLGLNNEEKKSKKSVALGHKNHEAQHHLNQSCSSSSNSEDSKSSNFVKNIVSSSLKKKLLPFGKEEVIMQRPRSRSTQKRKLGEVEQAAFLLMALSCGSFYTQGRMKMDKERKNEKCCTLGSKSSTLWVG
StGATA32	PGSC0003DMT400060242	Chr5:50120802-50121631	III	MQSLCNACGIKSRKKRRAFLGLNNEEKKSKKSVALGHKNHEAQHHLNQSCSSSSNSEDSKSSNFVKNIVSSSLKKKLLPFGKEEVIMQRPRSRSTQKRKLGEVEQAAFLLMALSCGSFYTQGRMKMDKERKNEKCCTLGSKSSTLWVG
StGATA33	PGSC0003DMT400061125	Chr1:81048539-81057527	V	MCTNVHLLFGEADKDPHLNPVSVPRRKRSKLRQCILSPAQIQRTLDNNLQAPDFEIISDGDEPVTLIYARNKYIPPNEVGLGAMLLVSPTTTTERLTPLSAMAVPPNEIGHEPMLLVSPTTTIERSTPQLAMEEDTVSCSMDQYIQPDLNWNHSEPDFMGKQGPCCHCGIEQTPLWRPGPTAKPVLCNACGLRWQTKETLDDYLPKHASTELPSEMKLEVGEEVSGQDGSSACLEEEMINISSLGSAGSSPDKCMQMEETNVSSVLLDGIFRHVNSEVYNACLPTSLRNNNVLEYVAMQNETTGNKDGNENACDNGLAPHHMDTTERA
StGATA34	PGSC0003DMT400062488	Chr6:55797189-55801725	II	MESAFLDMQKAPSLPNSPSNFVTKINMVEQNYMDGISMGHVVDEDFESILNGLDFSMQNLEADVLEEDWDATVYGELFGPIPSETLMSLPLDIANSCLEDRRMTNAPNEFLESQGNALFQTGSPISVLENNRSCSGGRSAISFNFGSKGRRSKRARSSTLNPWLMMAPIPCTTSAAKKNSDSKSGKLSSAKGSPLFKRCTHCEVTKTPQWREGPLGPKTLCNACGVRYRSGRLLPEYRPAASPTFIPSLHSNSHRKVVEMRRKTVECDSQNFVPLGSYLLDEYF
StGATA35	PGSC0003DMT400063771	Chr1:77914826-77916064	I	MDPTQKEESSGSEATGISKSCSDCKTTKTPLWRSGPSGPKSLCNACGIKYRKKKSSPIGLTKGATKKKEKPLSNSGSTEEVEYCKKGKIGNGKDGKLSKVLRVKLMMLGKEVVILQRQRSSMKKPRNQRKLDEVERAAVLLMALSCGSVFG
StGATA36	PGSC0003DMT400066953	Chr1:70015974-70017193	V	MDVYGVHSAPDLFRIDDLLDFSNDEIFSINNNSSNTDCNHHHQPHSHNSSAAGAANYYDALLPNSSDDFTDNLCVPSDDVAELEWLSNFVEDSFSNFPANSVTGTMNISSNTASFHGRSRSKRSRSTSSWTSSLQNTNATTSMKNKESSVYTRERSSSMDEDVPRRCTHCASEKTPQWRTGPLGPKTLCNACGVRYKSGRLVPEYRPAASPTFVLTQHSNSHRKVMELRRQKEAIHQPQQQQQMLPSTEEGMYGHHFRVC
StGATA37	PGSC0003DMT400067506	Chr8:51094252-51101856	VI	MGKQGPCYHCGVTSTPLWRNGPPEKPILCNACGSRWRTKGTLVNYTPLHARAEPDDLEDYRVSRFKNFPVKNKEVKMLKRKKSHDIPEIGILPEYHQGFHRKALDEDTSNRSSSGSAVSNTESYGQFGSAEASDLTGPAQSNIWDATVPSRKRTCVNRPKQSSVEKLTKDLYTILHEQQCSYFSGSSEEDLLLESDKPMVSVEIGHGSVLIRHPSSIGREEESEASSLSVDNKHHSSNEAYSQLTTPPVNISKGVNSSNLVIQRTQKPTGQGVEHEQFKRSRDHLEKLQILGHHNSPLCHIDLKDVLNYEEFTRHLSSDEQQQLLKYLPPVDSFSPPESLRSMFESSQFEENLSSFQKLLAEGVFDNSLSGVTVEECRNLKRFMLCYLMKSKWVEQVNL…
StGATA38	PGSC0003DMT400068347	Chr6:44245097-44253103	VI	MGKQGPCYHCGVTSTPLWRNGPPEKPILCNACGSRWRTKGTLANYTPLHARPESDDLEEYRVCRVKNMSLKNKEAKVLKQKQNHDNTVVRTPPDYYQGFLKGLDEDTSNRSSSGSAISNTESSAQFGSTEASDLTGPAQSNKWEAMVPSRKRTCISRSKHSSVEKLTKDLCTILHEQQSSYFSGSSEEDLLFESDKPMVSVEIGHGSVLIRHPNSIGREEESEGSSLSVNNKRRYVNEAYSRLSTPPVNINRGVNLPNLGTERTKKPNSQGMEQHQIKRCFLL
StGATA39	PGSC0003DMT400068348	Chr6:44245097-44253103	VI	MGKQGPCYHCGVTSTPLWRNGPPEKPILCNACGSRWRTKGTLANYTPLHARPESDDLEEYRVCRVKNMSLKNKEAKVLKQKQNHDNTVVRTPPDYYQGFLKGLDEDTSNRSSSGSAISNTESSAQFGSTEASDLTGPAQSNKWEAMVPSRKRTCISRSKHSSVEKLTKDLCTILHEQQSSYFSGSSEEDLLFESDKPMVSVEIGHGSVLIRHPNSIGREEESEGSSLSVNNKRRYVNEAYSRLSTPPVNINRGVNLPNLGTERTKKPNSQGMEQHQIKRDKDHLEKLHILGHHTSPLCHIDLKDVLNYEEFVTHFTSDEQKQLLKYLAPVDSFAPPDSLKNMFESSHFEENLSSFQKLLAEGVFDSSLSGVKIEDSRTLKRLILCYLTKSKWVEKYSLL…
StGATA40	PGSC0003DMT400069864	Chr5:48776029-48778602	V	MEAMYSKTCFMVDDDILNFSLDDDEKYQTSSSSFESSSTLGFHQDDHSPSFPDYVEEELEWLSNKDAFPAVEFDIFSDHVPNVIFDHHSPNSVLENSSSNNNNNNNCNVNVKKNAFTSHTSSLLQVPINHPVGARSKRRRRIALQCDNSCVWGNQVKFNNTSTKQGLTLLKISMTKAKRGTSIGRRCQHCGVDKTPQWRAGPTGPKTLCNACGVRYKSGRLFPEYRPANSPTFSVDLHSSSHRKVLEMRKQRI
StGATA41	PGSC0003DMT400069865	Chr5:48776540-48778625	V	MNVYFELLIRVALSKTTSTTILLKAQTRLMRLHWICCCCCYMLGRVLTEYVLQDYVEEELEWLSNKDAFPAVEFDIFSDHVPNVIFDHHSPNSVLENSSSNNNNNNNCNVNVKKNAFTSHTSSLLQVPINHPVGARSKRRRRIALQCDNSCVWGNQVKFNNTSTKQGLTLLKISMTKAKRGTSIGRRCQHCGVDKTPQWRAGPTGPKTLCNACGVRYKSGRLFPEYRPANSPTFSVDLHSSSHRKVLEMRKQRI
StGATA42	PGSC0003DMT400070133	Chr4:9631281-9632667	III	MFPTSVIPQQFVAPGVNSLESENFAESPMKKKKKIKLSIPLAPIETNQDNYQPAPQAVRKCLHCEITKTPQWRAGPMGPKTLCNACGVRYKKGRLYPEYRPAASPTFVPSLHSNSHKKVLEMRSNVFPEEDTDYKQAKPRQARPLIIGQAENNTTASTTPTAQSDLNPK
StGATA43	PGSC0003DMT400070134	Chr4:9631281-9635419	III	MGSDFVDEIDCSSFFDHMEDLIEFSPENECGGLDAVDCKDFPSIWNDPLPDSDPLFSGSYSNSASDFSAELSVPYEDIVQLEWLSTFVEDSFSCGGLTLGKEHCSVKKESSDSKFLTSSPVSVLESSSSSSSSSTSSSGPGKTLPPLSPCTRGPQRARTKRPRPTTFNPRPVNHLMFPTSVIPQQFVAPGVNSLESENFAESPMKKKKKIKLSIPLAPIETNQDNYQPAPQAVRKCLHCEITKTPQWRAGPMGPKTLCNACGVRYKKGRLYPEYRPAASPTFVPSLHSNSHKKVLEMRSNVFPEEDTDYKQAKPRQARPLIIGQAENNTTASTTPTAQSDLNPK
StGATA44	PGSC0003DMT400074935	Chr8:38757144-38758777	II	METPELFQTGYYNTEFTSEKQLISDVKNGEHFVVDDLLDLPNDDGMVTEDTLDLTVIGNSTDCSVVDNSCNSSLSGSNHPPQLLGYRDFPDGHLSTEFAVPYEDMAELEWLSNFVEESFSSNELHKMQMVQAMRNRTDSEIHQFIPDPNRASATSSTIFKPEMPVPAKARSKRSRMAPGNWASRLLVVSPNTTTPDSSMDTISMQDMSSSSESGMIIPSSGKKTVKSSSTPKKKESNIHHVPSNNNGSNSEGRKCLHCATDKTPQWRTGPLGPKTLCNACGVRYKSGRLVPEYRPAASPTFMLTKHSNSHRKVLEIRRQKEVTQVEHQHQHQFLPHNMMFDVSNADDYLIHQHMGPDFRQLI
StGATA45	PGSC0003DMT400081417	Chr9:53081642-53082373	VI	MDLKEVKRSEEAEEMKSCSYCHTTKTPLWRSGPSGPKSLCNACGIKYNKKRRQILGVEKKRRIVCKEEKSREIGKLMGFGGKLREEEQAAILLMALSCGSVGKLLF
StGATA46	PGSC0003DMT400083773	Chr1:82686049-82692942	II	MAEANRRANMYGRETMNAALHQDRHQQTQIDDDDDDDVVAAGGGGGGGGSGGGIESMDNPTPHIRYDQHHHSHSHALHNGGAGGSMEMNGVEGVSHNALYGPSSEIVPTAGSGASDQLTLSFQGEVYVFDAVSPEKVQAVLLLLGGYEVPPGIPAVNVAPQSQRASGDFPGRLNQPQRAASLNRFREKRKERCFDKKIRYTVRKEVAMRMQRKKGQFTSAKSIPDEVGSSAEWNEGSGQEEQETSCRHCNISSKSTPMMRRGPAGPRSLCNACGLKWANKGILRDLSKVPAPGAQDQTAKPSEQSNGEPNGSDAMAAIITPDDNNPVG
StGATA47	PGSC0003DMT400083774	Chr1:82686049-82690695	II	MAEANRRANMYGRETMNAALHQDRHQQTQIDDDDDDDVVAAGGGGGGGGSGGGIESMDNPTPHIRYDQHHHSHSHALHNGGAGGSMEMNGVEGVSHNALYGPSSEIVPTAGSGASDQLTLSFQGEVYVFDAVSPEKVQAVLLLLGGYEVPPGIPAVNVAPQSQRASGDFPGRLNQPQRAASLNRFREKRKERCFDKKIRYTVRKEVAMRMQRKKGQFTSAKSIPDEVGSSAEWNEGSGQEEQETSCRHCNISSKSTPMMRRGPAGPRSLCNACGLKWANKVSIELKIHSFPWFLFE
StGATA48	PGSC0003DMT400089018	Chr3:3813745-3814867	I	MISPYKFHRLSHTPISHSMLYRTAPHYSSSPLQGMDSFEKALKTSYFRPEIAMKMTHHQSSVDDFLVDNLLDLANGFAEDEIEQLNEHPNGFNTQKPCSVSPQKKMEPENGYFGCELSFPENGLDNLEWLSQFVEEDSYSGYSLIGKLPVKKNQSVTENPVQVNSCFTAPVQTKPRTKRGRIGGRVWSFTGSSTSSASSSTTTTTAESIVRFPAPVNKRRKMTAEKPVQPRRCSHCGVQKTPQWRTGPMGAKTLCNACGVRFKSGRLLPEYRPACSPTFSSERHSNNHRKVLEMRQKKEAGTGGARFAPPVHSF
StGATA49	PGSC0003DMT400094430	Chr1:81030808-81033429	I	MGIKINYGLIFRNPASSDILLSSVGRRSSGWGRWILADRCGSATKKKQRKGERKRAGGFRTWSPVVVRETPLWRPGPTAKPVLCNACGIRWRTRGTLDDYLPKHASNEKQSHQLPSEMKPHLLARDDQKLEVGEEISGQDGSSACLEEEMIHISSLGSAGSSPDKCMQMEETNDKDPHLNPDSVPRRKISKLRHSILSPAQIQRTLDNNLQAPGFEIISDGDEPVTLIYARNKYIPPNEIGLGAMLLVSPTTTIERSTPQSAMAEDTVSCSMDVSK
