# Supplementary material for: Analysis of GATA transcription factors and their expression patterns under abiotic stress in grapevine (Vitis vinifera L.)
Source: BMC Plant Biol. 2023 Dec 2;23:611. doi: 10.1186/s12870-023-04604-1 (PMC10693065; doi:10.1186/s12870-023-04604-1)
Supplement: Supplementary file 6 — Additional file 6: Table S4. Segmental and tandem duplications within the grapevine VviGATA gene family and Ka/Ks ratio analysis of segmental and tandem duplicated gene pairs. [file 12870_2023_4604_MOESM6_ESM.xlsx]

## Sheet: segmental duplicate 
Table S4 Segmental and tandem duplications within the grapevine VviGATA gene family and Ka/Ks ratio analysis of segmental and tandem duplicated gene pairs
VviGATA Gene	Block 1			VviGATA Gene	Block 2			Ka	Ks	Ka/Ks	Date (Million years ago)	Selection pressure
	Chr	Start	End		Chr	Start	End
VviGATA5a	chr:3	69711	760353	VviGATA5b	chr:4	19517273	20162019	0.326365	1.55687	0.20963	119.759	Purifying selection
VviGATA8a	chr:6	2948720	3987319	VviGATA8b	chr:13	5265463	6188283	0.556327	NaN	NaN	-	-
VviGATA9a	chr:4	2668869	3231264	VviGATA9b	chr:9	3404533	4053593	0.204552	1.4928	0.137026	114.831	Purifying selection
VviGATA16a	chr:5	102538	1431968	VviGATA15	chr:7	3582783	4613792	0.302801	1.31612	0.230071	101.24	Purifying selection
VviGATA15	chr:7	3621961	5056896	VviGATA16b	chr:14	390988	1640147	0.269742	1.2164	0.221755	93.5689	Purifying selection
VviGATA16a	chr:5	709124	1070254	VviGATA16b	chr:14	876663	1251154	0.2115	1.10129	0.192047	84.7146	Purifying selection
VviGATA22	chr:4	851731	1074131	VviGATA21	chr:11	1560268	1862431	0.313729	2.40114	0.130658	184.703	Purifying selection
							Means	0.312145	1.5141	0.186864	116.469
Note: Ka and Ks indicate nonsynonymous and synonymous substition rates, respectively. Ka/Ks is used to determine the selective pressure or strength after duplication. Ka/Ks values that =1, > 1 or < 1 indicate neutral, positive, and purifying selection, respectively. The duplication date (Mya) were calculated using the formula: T = Ks/2λ × 10-6, λ=6.5 × 10-9 for Grapevine.

## Sheet: tandem duplicate
Gene1	Gene2	Ka	Ks	Ka/Ks	Date (Million years ago)	Selection pressure
VviGATA24d	VviGATA25	0.429086	1.78414	0.240501	137.241	Purifying selection
Note: Ka and Ks indicate nonsynonymous and synonymous substition rates, respectively. Ka/Ks is used to determine the selective pressure or strength after duplication. Ka/Ks values that =1, > 1 or < 1 indicate neutral, positive, and purifying selection, respectively. The duplication date (Mya) were calculated using the formula: T = Ks/2λ × 10-6, λ=6.5 × 10-9 for Grapevine.
