# Supplementary material for: Analysis of GATA transcription factors and their expression patterns under abiotic stress in grapevine (Vitis vinifera L.)
Source: BMC Plant Biol. 2023 Dec 2;23:611. doi: 10.1186/s12870-023-04604-1 (PMC10693065; doi:10.1186/s12870-023-04604-1)
Supplement: Supplementary file 7 — Additional file 7: Table S5. Segmental duplications of GATA genes between grapevine and Arabidopsis and Ka/Ks ratio analysis of segmentally duplicated gene pairs. [file 12870_2023_4604_MOESM7_ESM.xlsx]

## Sheet: Sheet1
Table S5 Segmental duplications of GATA genes between grapevine and Arabidopsis and Ka/Ks ratio analysis of segmentally duplicated gene pairs
AtGATA Gene	Block 1			VviGATA Gene	Block 2			Ka	Ks	Ka/Ks	Date (Million years ago)	Selection pressure
	Chr	Start	End		Chr	Start	End
AtGATA1	3	8668772	8777612	VviGATA1	5	11316726	11802511	0.341257	NaN	NaN	-	-
AtGATA2	2	18567852	18604878	VviGATA4	15	13453326	13757195	0.281165	NaN	NaN	-	-
AtGATA4	3	22356754	22395244	VviGATA4	15	13418593	13757195	0.256093	2.67166	0.0958555	205.512	Purifying selection
AtGATA6	3	18964129	19006807	VviGATA5a	3	288546	613813	0.436993	NaN	NaN	-	-
AtGATA6	3	18929526	19026872	VviGATA5b	4	19268478	20297884	0.366302	NaN	NaN	-	-
AtGATA7	4	16997091	17225088	VviGATA5b	4	19323913	20839300	0.364067	4.72057	0.0771235	363.121	Purifying selection
AtGATA5	5	26427186	26525177	VviGATA5b	4	19211824	20839300	0.347593	2.6937	0.129039	207.208	Purifying selection
AT3G27420	3	9793179	10409977	VviGATA7	14	24473488	27827944	0.513255	1.59555	0.321678	122.735	Purifying selection
AT5G40600	5	16089678	16385424	VviGATA7	14	25885177	27827944	0.476274	1.23552	0.385485	95.04	Purifying selection
AtGATA10	1	16541615	2513454	VviGATA8a	6	3142691	3485728	0.598718	2.54073	0.235648	195.441	Purifying selection
AtGATA17	3	5692607	5764760	VviGATA15	7	3733434	4013050	0.396812	NaN	NaN	-	-
AtGATA30	4	9028262	9137415	VviGATA15	7	3703079	4038890	0.523354	2.40508	0.217604	185.006	Purifying selection
AtGATA16	5	19943181	20046702	VviGATA15	7	3763032	4337455	0.292217	NaN	NaN	-	-
AtGATA17	3	5755714	5927037	VviGATA16a	5	723923	1910753	0.374993	NaN	NaN	-	-
AtGATA30	4	9105653	9201643	VviGATA16a	5	688685	1017556	0.381407	1.89812	0.200939	146.009	Purifying selection
AtGATA16	5	19956218	20139609	VviGATA16a	5	688685	1581942	0.272024	1.83063	0.148595	140.818	Purifying selection
AtGATA23	5	9422879	9515565	VviGATA16b	14	730762	1391140	0.348425	1.66264	0.209561	127.896	Purifying selection
AtGATA20	2	7924958	8082901	VviGATA18	4	17958751	18964236	0.395056	2.16097	0.182815	166.228	Purifying selection
AtGATA18	3	18826160	18923772	VviGATA18	4	18483169	18995845	0.309636	1.5757	0.196507	121.208	Purifying selection
AtGATA19	4	17214766	17279428	VviGATA18	4	18664344	19015604	0.3772	1.07055	0.352341	82.3501	Purifying selection
AtGATA22	4	13214721	13313109	VviGATA21	11	1400379	2406954	0.431246	2.59055	0.166469	199.273	Purifying selection
AtGATA21	5	22895616	23098602	VviGATA21	11	1388602	2384673	0.413985	NaN	NaN	-	-
AtGATA25	4	12616979	12725835	VviGATA25	18	5343465	6452311	0.355664	1.96549	0.180954	151.192	Purifying selection
							Means	0.384945	2.1745	0.206708	167.269
Note: Ka and Ks indicate nonsynonymous and synonymous substition rates, respectively. Ka/Ks is used to determine the selective pressure or strength after duplication. Ka/Ks values that =1, > 1 or < 1 indicate neutral, positive, and purifying selection, respectively. The duplication date (Mya) were calculated using the formula: T = Ks/2λ × 10-6, λ=6.5 × 10-9 for Grapevine.
