# Supplementary material for: Analysis of GATA transcription factors and their expression patterns under abiotic stress in grapevine (Vitis vinifera L.)
Source: BMC Plant Biol. 2023 Dec 2;23:611. doi: 10.1186/s12870-023-04604-1 (PMC10693065; doi:10.1186/s12870-023-04604-1)
Supplement: Supplementary file 10 — Additional file 10: Table S6. Primers used for cloning, subcellular localization, transcriptional activity and Real-Time Quantitative PCR studies. [file 12870_2023_4604_MOESM10_ESM.xlsx]

## Sheet: Sheet1
Table S6 Primers used for cloning, subcellular localization, transcriptional activity, and Real-Time Quantitative PCR studies
Gene	Forward and reverse primer sequence (5'~3')		Purposes
VamGATA5a	F	ggtaccATGGATCAGTGTATTGAATCAAGAG	Gene clone
	R	ggatccTTAGCCGGACACAGGTTCAGCTGTC
VamGATA8b	F	ggtaccATGATTGGGCCTAACTTCATGGACG
	R	ggatccTCACATATAATCCAATGAAACACTG
VamGATA24a	F	ggtaccATGTACGGCTCAGAAGCCATGAATT
	R	ggatccTCACCTTTCAGCAGTCACAGCTGAG
VamGATA24c	F	ggtaccATGGATGGAATCCATGGAAACAATG
	R	ggatccTCACGCTTGATCACTAACATTTTCT
VamGATA24d	F	ggtaccATGTACGGCTCAGAAGCCATGAATT
	R	ggatccTCACCTTTCAGCAGTCACAGCTGAG
VamGATA5a	F	acgggggacgagctcggtaccATGGATCAGTGTATTGAATCAAGAG	Subcellular localization
	R	ggtgtcgactctagaggatccGCCGGACACAGGTTCAGCTGTCTCC
VamGATA8b	F	acgggggacgagctcggtaccATGATTGGGCCTAACTTCATGGACG
	R	ggtgtcgactctagaggatccCATATAATCCAATGAAACACTGCTA
VamGATA24a	F	acgggggacgagctcggtaccATGTACGGCTCAGAAGCCATGAATT
	R	ggtgtcgactctagaggatccCCTTTCAGCAGTCACAGCTGAGTTA
VamGATA24c	F	acgggggacgagctcggtaccATGGATGGAATCCATGGAAACAATG
	R	ggtgtcgactctagaggatccCGCTTGATCACTAACATTTTCTGCC
VamGATA24d	F	acgggggacgagctcggtaccATGGCGATGGCCAATCCTCAACCTT
	R	ggtgtcgactctagaggatccATCGAAGTTACCAGGAATGTCCATT
VamGATA5a	F	atggccatggaggccgaattcATGGATCAGTGTATTGAATCAAGAG	Transcriptional activity
	R	ccgctgcaggtcgacggatccTTAGCCGGACACAGGTTCAGCTGTC
VamGATA8b	F	atggccatggaggccgaattcATGATTGGGCCTAACTTCATGGAC
	R	ccgctgcaggtcgacggatccTCACATATAATCCAATGAAACACTG
VamGATA24a	F	atggccatggaggccgaattcATGTACGGCTCAGAAGCCATGAATT
	R	ccgctgcaggtcgacggatccTCACCTTTCAGCAGTCACAGCTGAG
VamGATA24c	F	atggccatggaggccgaattcATGGATGGAATCCATGGAAACAATG
	R	ccgctgcaggtcgacggatccTCACGCTTGATCACTAACATTTTCT
VamGATA24d	F	atggccatggaggccgaattcATGGCGATGGCCAATCCTCAACCTT
	R	ccgctgcaggtcgacggatccCTAATCGAAGTTACCAGGAATGTCC
VamGATA5a	F	CCGTTCCTGCTGACGATTTGG	Real-Time Quantitative PCR
	R	GCTCTTCTTCGCACCGCTTT
VamGATA8b	F	CCCATCACCAGTTTCAGACATCC
	R	TCTCAGAGTCAGAAGACGCTTTAGG
VamGATA24a	F	GTTGTTGCTTCTGGGCGGGTAT
	R	ATCCTGAGGGCGACTTCTTTCC
VamGATA24c	F	ACAATGCGGGAATCCACAGACC
	R	CACCCAATAACAGAAGAACAGC
VamGATA24d	F	TTCCCTGCTGTTACCCCTGA
	R	ACCCACACCCCTGTTACTTT
